# Supplementary material for: microRNA-145-5p inhibits prostate cancer bone metastatic by modulating the epithelial-mesenchymal transition
Source: Front Oncol. 2022 Sep 6;12:988794. doi: 10.3389/fonc.2022.988794 (PMC9486105; doi:10.3389/fonc.2022.988794)
Supplement: Supplementary Table 1 — A List of differentially expressed genes associated with bone metastases from prostate cancer. [file Table_1.xlsx]

## Sheet: Sheet1
ID	Description	GeneRatio	BgRatio	pvalue	p.adjust	qvalue	geneID	Count	link
hsa04350	TGF-beta signaling pathway	6/31	94/8019	1.2842e-06	0.00018621	0.00012031	TGFB2/TGFBR2/SMAD5/RPS6KB1/SMAD3/ZFYVE9	6	http://www.kegg.jp/kegg-bin/show_pathway?hsa04350/TGFB2/TGFBR2/SMAD5/RPS6KB1/SMAD3/ZFYVE9
hsa04520	Adherens junction	43982	71/8019	6.70318e-06	0.000485981	0.000313991	TGFBR2/ACTB/SMAD3/YES1/CTNND1	5	http://www.kegg.jp/kegg-bin/show_pathway?hsa04520/TGFBR2/ACTB/SMAD3/YES1/CTNND1
hsa05210	Colorectal cancer	43982	86/8019	1.72151e-05	0.000832062	0.000537594	TGFB2/TGFBR2/RPS6KB1/SMAD3/NRAS	5	http://www.kegg.jp/kegg-bin/show_pathway?hsa05210/TGFB2/TGFBR2/RPS6KB1/SMAD3/NRAS
hsa05225	Hepatocellular carcinoma	6/31	168/8019	3.68644e-05	0.00133633	0.000863402	TGFB2/TGFBR2/ACTB/RPS6KB1/SMAD3/NRAS	6	http://www.kegg.jp/kegg-bin/show_pathway?hsa05225/TGFB2/TGFBR2/ACTB/RPS6KB1/SMAD3/NRAS
hsa04010	MAPK signaling pathway	44043	295/8019	0.000104318	0.00263324	0.00170133	TGFB2/TGFBR2/ANGPT2/PPP3CA/NRAS/DUSP6/ERBB4	7	http://www.kegg.jp/kegg-bin/show_pathway?hsa04010/TGFB2/TGFBR2/ANGPT2/PPP3CA/NRAS/DUSP6/ERBB4
hsa05205	Proteoglycans in cancer	6/31	204/8019	0.000108962	0.00263324	0.00170133	TGFB2/ACTB/RPS6KB1/NRAS/ERBB4/PXN	6	http://www.kegg.jp/kegg-bin/show_pathway?hsa05205/TGFB2/ACTB/RPS6KB1/NRAS/ERBB4/PXN
hsa05212	Pancreatic cancer	4/31	76/8019	0.000193087	0.00349969	0.00226115	TGFB2/TGFBR2/RPS6KB1/SMAD3	4	http://www.kegg.jp/kegg-bin/show_pathway?hsa05212/TGFB2/TGFBR2/RPS6KB1/SMAD3
hsa05220	Chronic myeloid leukemia	4/31	76/8019	0.000193087	0.00349969	0.00226115	TGFB2/TGFBR2/SMAD3/NRAS	4	http://www.kegg.jp/kegg-bin/show_pathway?hsa05220/TGFB2/TGFBR2/SMAD3/NRAS
hsa05226	Gastric cancer	43982	149/8019	0.000238243	0.00383836	0.00247996	TGFB2/TGFBR2/RPS6KB1/SMAD3/NRAS	5	http://www.kegg.jp/kegg-bin/show_pathway?hsa05226/TGFB2/TGFBR2/RPS6KB1/SMAD3/NRAS
hsa04218	Cellular senescence	43982	160/8019	0.000331705	0.00480972	0.00310755	TGFB2/TGFBR2/PPP3CA/SMAD3/NRAS	5	http://www.kegg.jp/kegg-bin/show_pathway?hsa04218/TGFB2/TGFBR2/PPP3CA/SMAD3/NRAS
hsa05410	Hypertrophic cardiomyopathy (HCM)	4/31	90/8019	0.00037031	0.00488136	0.00315384	TGFB2/ITGB8/ACTB/TPM3	4	http://www.kegg.jp/kegg-bin/show_pathway?hsa05410/TGFB2/ITGB8/ACTB/TPM3
hsa05414	Dilated cardiomyopathy (DCM)	4/31	96/8019	0.000473711	0.00572401	0.00369827	TGFB2/ITGB8/ACTB/TPM3	4	http://www.kegg.jp/kegg-bin/show_pathway?hsa05414/TGFB2/ITGB8/ACTB/TPM3
hsa04933	AGE-RAGE signaling pathway in diabetic complications	4/31	100/8019	0.00055317	0.00616998	0.00398641	TGFB2/TGFBR2/SMAD3/NRAS	4	http://www.kegg.jp/kegg-bin/show_pathway?hsa04933/TGFB2/TGFBR2/SMAD3/NRAS
hsa05170	Human immunodeficiency virus 1 infection	43982	212/8019	0.00119455	0.0123721	0.00799359	PPP3CA/RPS6KB1/AP1G1/NRAS/PXN	5	http://www.kegg.jp/kegg-bin/show_pathway?hsa05170/PPP3CA/RPS6KB1/AP1G1/NRAS/PXN
hsa05166	Human T-cell leukemia virus 1 infection	43982	219/8019	0.00138083	0.0129684	0.00837887	TGFB2/TGFBR2/PPP3CA/SMAD3/NRAS	5	http://www.kegg.jp/kegg-bin/show_pathway?hsa05166/TGFB2/TGFBR2/PPP3CA/SMAD3/NRAS
hsa04370	VEGF signaling pathway	43921	59/8019	0.00146902	0.0129684	0.00837887	PPP3CA/NRAS/PXN	3	http://www.kegg.jp/kegg-bin/show_pathway?hsa04370/PPP3CA/NRAS/PXN
hsa04068	FoxO signaling pathway	4/31	131/8019	0.00152044	0.0129684	0.00837887	TGFB2/TGFBR2/SMAD3/NRAS	4	http://www.kegg.jp/kegg-bin/show_pathway?hsa04068/TGFB2/TGFBR2/SMAD3/NRAS
hsa05221	Acute myeloid leukemia	43921	67/8019	0.00211999	0.0170777	0.0110339	RPS6KB1/NRAS/DUSP6	3	http://www.kegg.jp/kegg-bin/show_pathway?hsa05221/RPS6KB1/NRAS/DUSP6
hsa04921	Oxytocin signaling pathway	4/31	153/8019	0.0026843	0.0204854	0.0132356	ACTB/PPP3CA/NRAS/CAMK1D	4	http://www.kegg.jp/kegg-bin/show_pathway?hsa04921/ACTB/PPP3CA/NRAS/CAMK1D
hsa04390	Hippo signaling pathway	4/31	157/8019	0.00294732	0.0213681	0.0138059	TGFB2/TGFBR2/ACTB/SMAD3	4	http://www.kegg.jp/kegg-bin/show_pathway?hsa04390/TGFB2/TGFBR2/ACTB/SMAD3
hsa05161	Hepatitis B	4/31	162/8019	0.00330038	0.0227884	0.0147235	TGFB2/TGFBR2/SMAD3/NRAS	4	http://www.kegg.jp/kegg-bin/show_pathway?hsa05161/TGFB2/TGFBR2/SMAD3/NRAS
hsa04012	ErbB signaling pathway	43921	85/8019	0.00417055	0.0274877	0.0177597	RPS6KB1/NRAS/ERBB4	3	http://www.kegg.jp/kegg-bin/show_pathway?hsa04012/RPS6KB1/NRAS/ERBB4
hsa05235	PD-L1 expression and PD-1 checkpoint pathway in cancer	43921	89/8019	0.00474551	0.0299174	0.0193295	PPP3CA/RPS6KB1/NRAS	3	http://www.kegg.jp/kegg-bin/show_pathway?hsa05235/PPP3CA/RPS6KB1/NRAS
hsa05202	Transcriptional misregulation in cancer	4/31	186/8019	0.00540279	0.0326419	0.0210898	TGFBR2/DUSP6/ERG/FLI1	4	http://www.kegg.jp/kegg-bin/show_pathway?hsa05202/TGFBR2/DUSP6/ERG/FLI1
hsa05130	Pathogenic Escherichia coli infection	4/31	202/8019	0.00721791	0.0418639	0.0270482	ACTB/MYO5A/MYO6/ARF6	4	http://www.kegg.jp/kegg-bin/show_pathway?hsa05130/ACTB/MYO5A/MYO6/ARF6
hsa04659	Th17 cell differentiation	43921	107/8019	0.00791454	0.0433593	0.0280143	TGFBR2/PPP3CA/SMAD3	3	http://www.kegg.jp/kegg-bin/show_pathway?hsa04659/TGFBR2/PPP3CA/SMAD3
hsa04015	Rap1 signaling pathway	4/31	210/8019	0.00826117	0.0433593	0.0280143	ANGPT2/ACTB/NRAS/CTNND1	4	http://www.kegg.jp/kegg-bin/show_pathway?hsa04015/ANGPT2/ACTB/NRAS/CTNND1
hsa04810	Regulation of actin cytoskeleton	4/31	213/8019	0.00867677	0.0433593	0.0280143	ITGB8/ACTB/NRAS/PXN	4	http://www.kegg.jp/kegg-bin/show_pathway?hsa04810/ITGB8/ACTB/NRAS/PXN
hsa05216	Thyroid cancer	2/31	37/8019	0.00885529	0.0433593	0.0280143	NRAS/TPM3	2	http://www.kegg.jp/kegg-bin/show_pathway?hsa05216/NRAS/TPM3
hsa04670	Leukocyte transendothelial migration	43921	112/8019	0.00897089	0.0433593	0.0280143	ACTB/PXN/CTNND1	3	http://www.kegg.jp/kegg-bin/show_pathway?hsa04670/ACTB/PXN/CTNND1
hsa05163	Human cytomegalovirus infection	4/31	225/8019	0.0104768	0.0475707	0.0307353	PPP3CA/RPS6KB1/NRAS/PXN	4	http://www.kegg.jp/kegg-bin/show_pathway?hsa05163/PPP3CA/RPS6KB1/NRAS/PXN
hsa04151	PI3K-Akt signaling pathway	43982	354/8019	0.0107396	0.0475707	0.0307353	ITGB8/ANGPT2/RPS6KB1/NRAS/ERBB4	5	http://www.kegg.jp/kegg-bin/show_pathway?hsa04151/ITGB8/ANGPT2/RPS6KB1/NRAS/ERBB4
hsa05135	Yersinia infection	43921	120/8019	0.0108264	0.0475707	0.0307353	ACTB/ARF6/PXN	3	http://www.kegg.jp/kegg-bin/show_pathway?hsa05135/ACTB/ARF6/PXN
hsa04714	Thermogenesis	4/31	231/8019	0.0114617	0.048881	0.0315819	ACTB/RPS6KB1/NRAS/NDUFA4	4	http://www.kegg.jp/kegg-bin/show_pathway?hsa04714/ACTB/RPS6KB1/NRAS/NDUFA4
hsa04380	Osteoclast differentiation	43921	128/8019	0.0128896	0.0533998	0.0345015	TGFB2/TGFBR2/PPP3CA	3	http://www.kegg.jp/kegg-bin/show_pathway?hsa04380/TGFB2/TGFBR2/PPP3CA
hsa04144	Endocytosis	4/31	249/8019	0.0147719	0.0594979	0.0384415	TGFBR2/SMAD3/ARF6/ZFYVE9	4	http://www.kegg.jp/kegg-bin/show_pathway?hsa04144/TGFBR2/SMAD3/ARF6/ZFYVE9
hsa04371	Apelin signaling pathway	43921	137/8019	0.0154636	0.0606005	0.0391539	RPS6KB1/SMAD3/NRAS	3	http://www.kegg.jp/kegg-bin/show_pathway?hsa04371/RPS6KB1/SMAD3/NRAS
hsa04550	Signaling pathways regulating pluripotency of stem cells	43921	142/8019	0.0170108	0.0649095	0.0419379	SMAD5/SMAD3/NRAS	3	http://www.kegg.jp/kegg-bin/show_pathway?hsa04550/SMAD5/SMAD3/NRAS
hsa04213	Longevity regulating pathway - multiple species	2/31	62/8019	0.0236848	0.088059	0.0568948	RPS6KB1/NRAS	2	http://www.kegg.jp/kegg-bin/show_pathway?hsa04213/RPS6KB1/NRAS
hsa05321	Inflammatory bowel disease (IBD)	2/31	65/8019	0.0258665	0.0937662	0.0605821	TGFB2/SMAD3	2	http://www.kegg.jp/kegg-bin/show_pathway?hsa05321/TGFB2/SMAD3
hsa04720	Long-term potentiation	2/31	67/8019	0.027365	0.0967786	0.0625285	PPP3CA/NRAS	2	http://www.kegg.jp/kegg-bin/show_pathway?hsa04720/PPP3CA/NRAS
hsa05211	Renal cell carcinoma	2/31	69/8019	0.028898	0.0997668	0.0644591	TGFB2/NRAS	2	http://www.kegg.jp/kegg-bin/show_pathway?hsa05211/TGFB2/NRAS
hsa04360	Axon guidance	43921	181/8019	0.0319955	0.105669	0.0682726	PPP3CA/NRAS/SRGAP1	3	http://www.kegg.jp/kegg-bin/show_pathway?hsa04360/PPP3CA/NRAS/SRGAP1
hsa05100	Bacterial invasion of epithelial cells	2/31	73/8019	0.0320651	0.105669	0.0682726	ACTB/PXN	2	http://www.kegg.jp/kegg-bin/show_pathway?hsa05100/ACTB/PXN
hsa05214	Glioma	2/31	75/8019	0.0336981	0.108092	0.0698383	NRAS/CAMK1D	2	http://www.kegg.jp/kegg-bin/show_pathway?hsa05214/NRAS/CAMK1D
hsa05167	Kaposi sarcoma-associated herpesvirus infection	43921	186/8019	0.0342914	0.108092	0.0698383	ANGPT2/PPP3CA/NRAS	3	http://www.kegg.jp/kegg-bin/show_pathway?hsa05167/ANGPT2/PPP3CA/NRAS
hsa05412	Arrhythmogenic right ventricular cardiomyopathy (ARVC)	2/31	77/8019	0.0353634	0.108945	0.0703891	ITGB8/ACTB	2	http://www.kegg.jp/kegg-bin/show_pathway?hsa05412/ITGB8/ACTB
hsa05165	Human papillomavirus infection	4/31	330/8019	0.0369003	0.108945	0.0703891	ITGB8/RPS6KB1/NRAS/PXN	4	http://www.kegg.jp/kegg-bin/show_pathway?hsa05165/ITGB8/RPS6KB1/NRAS/PXN
hsa01521	EGFR tyrosine kinase inhibitor resistance	2/31	79/8019	0.0370603	0.108945	0.0703891	RPS6KB1/NRAS	2	http://www.kegg.jp/kegg-bin/show_pathway?hsa01521/RPS6KB1/NRAS
hsa04020	Calcium signaling pathway	43921	193/8019	0.0376475	0.108945	0.0703891	PPP3CA/ERBB4/CAMK1D	3	http://www.kegg.jp/kegg-bin/show_pathway?hsa04020/PPP3CA/ERBB4/CAMK1D
hsa05010	Alzheimer disease	4/31	334/8019	0.0383186	0.108945	0.0703891	ADAM17/PPP3CA/NRAS/NDUFA4	4	http://www.kegg.jp/kegg-bin/show_pathway?hsa05010/ADAM17/PPP3CA/NRAS/NDUFA4
hsa04662	B cell receptor signaling pathway	2/31	82/8019	0.0396638	0.110601	0.071459	PPP3CA/NRAS	2	http://www.kegg.jp/kegg-bin/show_pathway?hsa04662/PPP3CA/NRAS
hsa04510	Focal adhesion	43921	199/8019	0.040655	0.111226	0.0718629	ITGB8/ACTB/PXN	3	http://www.kegg.jp/kegg-bin/show_pathway?hsa04510/ITGB8/ACTB/PXN
hsa04211	Longevity regulating pathway	2/31	89/8019	0.0460004	0.12352	0.0798057	RPS6KB1/NRAS	2	http://www.kegg.jp/kegg-bin/show_pathway?hsa04211/RPS6KB1/NRAS
hsa05132	Salmonella infection	43921	214/8019	0.0486961	0.128381	0.0829465	ACTB/MYO6/ARF6	3	http://www.kegg.jp/kegg-bin/show_pathway?hsa05132/ACTB/MYO6/ARF6
hsa04666	Fc gamma R-mediated phagocytosis	2/31	93/8019	0.0497791	0.128892	0.0832771	RPS6KB1/ARF6	2	http://www.kegg.jp/kegg-bin/show_pathway?hsa04666/RPS6KB1/ARF6
hsa05215	Prostate cancer	2/31	97/8019	0.0536674	0.134324	0.0867867	NRAS/ERG	2	http://www.kegg.jp/kegg-bin/show_pathway?hsa05215/NRAS/ERG
hsa01522	Endocrine resistance	2/31	98/8019	0.0546561	0.134324	0.0867867	RPS6KB1/NRAS	2	http://www.kegg.jp/kegg-bin/show_pathway?hsa01522/RPS6KB1/NRAS
hsa05231	Choline metabolism in cancer	2/31	98/8019	0.0546561	0.134324	0.0867867	RPS6KB1/NRAS	2	http://www.kegg.jp/kegg-bin/show_pathway?hsa05231/RPS6KB1/NRAS
hsa05142	Chagas disease (American trypanosomiasis)	2/31	102/8019	0.0586758	0.139761	0.0902991	TGFB2/TGFBR2	2	http://www.kegg.jp/kegg-bin/show_pathway?hsa05142/TGFB2/TGFBR2
hsa04014	Ras signaling pathway	43921	232/8019	0.0593081	0.139761	0.0902991	ANGPT2/NRAS/ARF6	3	http://www.kegg.jp/kegg-bin/show_pathway?hsa04014/ANGPT2/NRAS/ARF6
hsa04625	C-type lectin receptor signaling pathway	2/31	104/8019	0.0607236	0.139761	0.0902991	PPP3CA/NRAS	2	http://www.kegg.jp/kegg-bin/show_pathway?hsa04625/PPP3CA/NRAS
hsa04660	T cell receptor signaling pathway	2/31	104/8019	0.0607236	0.139761	0.0902991	PPP3CA/NRAS	2	http://www.kegg.jp/kegg-bin/show_pathway?hsa04660/PPP3CA/NRAS
hsa05131	Shigellosis	43921	236/8019	0.0618053	0.140028	0.0904716	ACTB/RPS6KB1/PXN	3	http://www.kegg.jp/kegg-bin/show_pathway?hsa05131/ACTB/RPS6KB1/PXN
hsa04066	HIF-1 signaling pathway	2/31	109/8019	0.0659502	0.14712	0.0950537	ANGPT2/RPS6KB1	2	http://www.kegg.jp/kegg-bin/show_pathway?hsa04066/ANGPT2/RPS6KB1
hsa04919	Thyroid hormone signaling pathway	2/31	119/8019	0.0768369	0.168808	0.109067	ACTB/NRAS	2	http://www.kegg.jp/kegg-bin/show_pathway?hsa04919/ACTB/NRAS
hsa04110	Cell cycle	2/31	124/8019	0.0824831	0.178508	0.115334	TGFB2/SMAD3	2	http://www.kegg.jp/kegg-bin/show_pathway?hsa04110/TGFB2/SMAD3
hsa04926	Relaxin signaling pathway	2/31	129/8019	0.0882554	0.188192	0.12159	TGFBR2/NRAS	2	http://www.kegg.jp/kegg-bin/show_pathway?hsa04926/TGFBR2/NRAS
hsa04650	Natural killer cell mediated cytotoxicity	2/31	131/8019	0.0905982	0.190387	0.123009	PPP3CA/NRAS	2	http://www.kegg.jp/kegg-bin/show_pathway?hsa04650/PPP3CA/NRAS
hsa04210	Apoptosis	2/31	136/8019	0.0965361	0.199604	0.128964	ACTB/NRAS	2	http://www.kegg.jp/kegg-bin/show_pathway?hsa04210/ACTB/NRAS
hsa04140	Autophagy - animal	2/31	137/8019	0.0977372	0.199604	0.128964	RPS6KB1/NRAS	2	http://www.kegg.jp/kegg-bin/show_pathway?hsa04140/RPS6KB1/NRAS
hsa04910	Insulin signaling pathway	2/31	139/8019	0.100152	0.201696	0.130315	RPS6KB1/NRAS	2	http://www.kegg.jp/kegg-bin/show_pathway?hsa04910/RPS6KB1/NRAS
hsa05224	Breast cancer	2/31	147/8019	0.109981	0.217946	0.140814	RPS6KB1/NRAS	2	http://www.kegg.jp/kegg-bin/show_pathway?hsa05224/RPS6KB1/NRAS
hsa04072	Phospholipase D signaling pathway	2/31	148/8019	0.111227	0.217946	0.140814	NRAS/ARF6	2	http://www.kegg.jp/kegg-bin/show_pathway?hsa04072/NRAS/ARF6
hsa05206	MicroRNAs in cancer	43921	310/8019	0.116322	0.22489	0.145301	TGFB2/NRAS/FSCN1	3	http://www.kegg.jp/kegg-bin/show_pathway?hsa05206/TGFB2/NRAS/FSCN1
hsa04150	mTOR signaling pathway	2/31	155/8019	0.120059	0.22906	0.147995	RPS6KB1/NRAS	2	http://www.kegg.jp/kegg-bin/show_pathway?hsa04150/RPS6KB1/NRAS
hsa04310	Wnt signaling pathway	2/31	160/8019	0.126474	0.238166	0.153879	PPP3CA/SMAD3	2	http://www.kegg.jp/kegg-bin/show_pathway?hsa04310/PPP3CA/SMAD3
hsa00260	Glycine, serine and threonine metabolism	43861	40/8019	0.143851	0.267416	0.172777	PSAT1	1	http://www.kegg.jp/kegg-bin/show_pathway?hsa00260/PSAT1
hsa05219	Bladder cancer	43861	41/8019	0.147178	0.270136	0.174534	NRAS	1	http://www.kegg.jp/kegg-bin/show_pathway?hsa05219/NRAS
hsa05152	Tuberculosis	2/31	180/8019	0.152915	0.277159	0.179072	TGFB2/PPP3CA	2	http://www.kegg.jp/kegg-bin/show_pathway?hsa05152/TGFB2/PPP3CA
hsa04062	Chemokine signaling pathway	2/31	189/8019	0.165161	0.295658	0.191024	NRAS/PXN	2	http://www.kegg.jp/kegg-bin/show_pathway?hsa04062/NRAS/PXN
hsa00270	Cysteine and methionine metabolism	43861	49/8019	0.173342	0.304771	0.196912	PSAT1	1	http://www.kegg.jp/kegg-bin/show_pathway?hsa00270/PSAT1
hsa05110	Vibrio cholerae infection	43861	50/8019	0.176557	0.304771	0.196912	ACTB	1	http://www.kegg.jp/kegg-bin/show_pathway?hsa05110/ACTB
hsa05144	Malaria	43861	50/8019	0.176557	0.304771	0.196912	TGFB2	1	http://www.kegg.jp/kegg-bin/show_pathway?hsa05144/TGFB2
hsa05203	Viral carcinogenesis	2/31	201/8019	0.181759	0.31006	0.200329	NRAS/PXN	2	http://www.kegg.jp/kegg-bin/show_pathway?hsa05203/NRAS/PXN
hsa04330	Notch signaling pathway	43861	53/8019	0.186131	0.313825	0.202762	ADAM17	1	http://www.kegg.jp/kegg-bin/show_pathway?hsa04330/ADAM17
hsa05014	Amyotrophic lateral sclerosis (ALS)	43861	57/8019	0.198728	0.331213	0.213996	PPP3CA	1	http://www.kegg.jp/kegg-bin/show_pathway?hsa05014/PPP3CA
hsa05213	Endometrial cancer	43861	58/8019	0.201848	0.33259	0.214886	NRAS	1	http://www.kegg.jp/kegg-bin/show_pathway?hsa05213/NRAS
hsa04730	Long-term depression	43861	60/8019	0.208052	0.335195	0.216569	NRAS	1	http://www.kegg.jp/kegg-bin/show_pathway?hsa04730/NRAS
hsa05416	Viral myocarditis	43861	60/8019	0.208052	0.335195	0.216569	ACTB	1	http://www.kegg.jp/kegg-bin/show_pathway?hsa05416/ACTB
hsa04929	GnRH secretion	43861	64/8019	0.220321	0.349142	0.22558	NRAS	1	http://www.kegg.jp/kegg-bin/show_pathway?hsa04929/NRAS
hsa04137	Mitophagy - animal	43861	65/8019	0.223359	0.349142	0.22558	NRAS	1	http://www.kegg.jp/kegg-bin/show_pathway?hsa04137/NRAS
hsa05223	Non-small cell lung cancer	43861	66/8019	0.226386	0.349142	0.22558	NRAS	1	http://www.kegg.jp/kegg-bin/show_pathway?hsa05223/NRAS
hsa04664	Fc epsilon RI signaling pathway	43861	68/8019	0.232406	0.349142	0.22558	NRAS	1	http://www.kegg.jp/kegg-bin/show_pathway?hsa04664/NRAS
hsa04924	Renin secretion	43861	69/8019	0.235398	0.349142	0.22558	PPP3CA	1	http://www.kegg.jp/kegg-bin/show_pathway?hsa04924/PPP3CA
hsa05031	Amphetamine addiction	43861	69/8019	0.235398	0.349142	0.22558	PPP3CA	1	http://www.kegg.jp/kegg-bin/show_pathway?hsa05031/PPP3CA
hsa05230	Central carbon metabolism in cancer	43861	69/8019	0.235398	0.349142	0.22558	NRAS	1	http://www.kegg.jp/kegg-bin/show_pathway?hsa05230/NRAS
hsa04917	Prolactin signaling pathway	43861	70/8019	0.23838	0.349142	0.22558	NRAS	1	http://www.kegg.jp/kegg-bin/show_pathway?hsa04917/NRAS
hsa05120	Epithelial cell signaling in Helicobacter pylori infection	43861	70/8019	0.23838	0.349142	0.22558	ADAM17	1	http://www.kegg.jp/kegg-bin/show_pathway?hsa05120/ADAM17
hsa05218	Melanoma	43861	72/8019	0.244309	0.354248	0.228879	NRAS	1	http://www.kegg.jp/kegg-bin/show_pathway?hsa05218/NRAS
hsa01230	Biosynthesis of amino acids	43861	75/8019	0.253119	0.363389	0.234785	PSAT1	1	http://www.kegg.jp/kegg-bin/show_pathway?hsa01230/PSAT1
hsa04971	Gastric acid secretion	43861	76/8019	0.256034	0.36397	0.23516	ACTB	1	http://www.kegg.jp/kegg-bin/show_pathway?hsa04971/ACTB
hsa05140	Leishmaniasis	43861	77/8019	0.258937	0.364523	0.235518	TGFB2	1	http://www.kegg.jp/kegg-bin/show_pathway?hsa05140/TGFB2
hsa03018	RNA degradation	43861	79/8019	0.264712	0.369069	0.238455	BTG1	1	http://www.kegg.jp/kegg-bin/show_pathway?hsa03018/BTG1
hsa04260	Cardiac muscle contraction	43861	86/8019	0.284581	0.392992	0.253911	TPM3	1	http://www.kegg.jp/kegg-bin/show_pathway?hsa04260/TPM3
hsa04512	ECM-receptor interaction	43861	88/8019	0.290161	0.393209	0.254052	ITGB8	1	http://www.kegg.jp/kegg-bin/show_pathway?hsa04512/ITGB8
hsa04540	Gap junction	43861	88/8019	0.290161	0.393209	0.254052	NRAS	1	http://www.kegg.jp/kegg-bin/show_pathway?hsa04540/NRAS
hsa04658	Th1 and Th2 cell differentiation	43861	92/8019	0.301197	0.400634	0.258849	PPP3CA	1	http://www.kegg.jp/kegg-bin/show_pathway?hsa04658/PPP3CA
hsa04912	GnRH signaling pathway	43861	93/8019	0.303929	0.400634	0.258849	NRAS	1	http://www.kegg.jp/kegg-bin/show_pathway?hsa04912/NRAS
hsa05323	Rheumatoid arthritis	43861	93/8019	0.303929	0.400634	0.258849	TGFB2	1	http://www.kegg.jp/kegg-bin/show_pathway?hsa05323/TGFB2
hsa04060	Cytokine-cytokine receptor interaction	2/31	294/8019	0.315302	0.41097	0.265527	TGFB2/TGFBR2	2	http://www.kegg.jp/kegg-bin/show_pathway?hsa04060/TGFB2/TGFBR2
hsa04925	Aldosterone synthesis and secretion	43861	98/8019	0.317439	0.41097	0.265527	CAMK1D	1	http://www.kegg.jp/kegg-bin/show_pathway?hsa04925/CAMK1D
hsa04916	Melanogenesis	43861	101/8019	0.325423	0.417274	0.2696	NRAS	1	http://www.kegg.jp/kegg-bin/show_pathway?hsa04916/NRAS
hsa05146	Amoebiasis	43861	102/8019	0.328064	0.417274	0.2696	TGFB2	1	http://www.kegg.jp/kegg-bin/show_pathway?hsa05146/TGFB2
hsa04922	Glucagon signaling pathway	43861	106/8019	0.338528	0.42684	0.27578	PPP3CA	1	http://www.kegg.jp/kegg-bin/show_pathway?hsa04922/PPP3CA
hsa04931	Insulin resistance	43861	108/8019	0.343701	0.429626	0.277581	RPS6KB1	1	http://www.kegg.jp/kegg-bin/show_pathway?hsa04931/RPS6KB1
hsa04725	Cholinergic synapse	43861	112/8019	0.35393	0.433755	0.280248	NRAS	1	http://www.kegg.jp/kegg-bin/show_pathway?hsa04725/NRAS
hsa05145	Toxoplasmosis	43861	112/8019	0.35393	0.433755	0.280248	TGFB2	1	http://www.kegg.jp/kegg-bin/show_pathway?hsa05145/TGFB2
hsa04724	Glutamatergic synapse	43861	114/8019	0.358986	0.433755	0.280248	PPP3CA	1	http://www.kegg.jp/kegg-bin/show_pathway?hsa04724/PPP3CA
hsa04726	Serotonergic synapse	43861	115/8019	0.3615	0.433755	0.280248	NRAS	1	http://www.kegg.jp/kegg-bin/show_pathway?hsa04726/NRAS
hsa01200	Carbon metabolism	43861	117/8019	0.366499	0.433755	0.280248	PSAT1	1	http://www.kegg.jp/kegg-bin/show_pathway?hsa01200/PSAT1
hsa04071	Sphingolipid signaling pathway	43861	119/8019	0.37146	0.433755	0.280248	NRAS	1	http://www.kegg.jp/kegg-bin/show_pathway?hsa04071/NRAS
hsa04722	Neurotrophin signaling pathway	43861	119/8019	0.37146	0.433755	0.280248	NRAS	1	http://www.kegg.jp/kegg-bin/show_pathway?hsa04722/NRAS
hsa04935	Growth hormone synthesis, secretion and action	43861	119/8019	0.37146	0.433755	0.280248	NRAS	1	http://www.kegg.jp/kegg-bin/show_pathway?hsa04935/NRAS
hsa04152	AMPK signaling pathway	43861	120/8019	0.373926	0.433755	0.280248	RPS6KB1	1	http://www.kegg.jp/kegg-bin/show_pathway?hsa04152/RPS6KB1
hsa04611	Platelet activation	43861	124/8019	0.383699	0.441558	0.28529	ACTB	1	http://www.kegg.jp/kegg-bin/show_pathway?hsa04611/ACTB
hsa04114	Oocyte meiosis	43861	128/8019	0.393323	0.445562	0.287877	PPP3CA	1	http://www.kegg.jp/kegg-bin/show_pathway?hsa04114/PPP3CA
hsa04142	Lysosome	43861	128/8019	0.393323	0.445562	0.287877	AP1G1	1	http://www.kegg.jp/kegg-bin/show_pathway?hsa04142/AP1G1
hsa04728	Dopaminergic synapse	43861	132/8019	0.402803	0.451898	0.29197	PPP3CA	1	http://www.kegg.jp/kegg-bin/show_pathway?hsa04728/PPP3CA
hsa00190	Oxidative phosphorylation	43861	133/8019	0.40515	0.451898	0.29197	NDUFA4	1	http://www.kegg.jp/kegg-bin/show_pathway?hsa00190/NDUFA4
hsa04915	Estrogen signaling pathway	43861	138/8019	0.416753	0.460317	0.29741	NRAS	1	http://www.kegg.jp/kegg-bin/show_pathway?hsa04915/NRAS
hsa05418	Fluid shear stress and atherosclerosis	43861	139/8019	0.419047	0.460317	0.29741	ACTB	1	http://www.kegg.jp/kegg-bin/show_pathway?hsa05418/ACTB
hsa05012	Parkinson disease	43861	142/8019	0.425878	0.464303	0.299985	NDUFA4	1	http://www.kegg.jp/kegg-bin/show_pathway?hsa05012/NDUFA4
hsa04514	Cell adhesion molecules (CAMs)	43861	147/8019	0.437089	0.467296	0.301919	ITGB8	1	http://www.kegg.jp/kegg-bin/show_pathway?hsa04514/ITGB8
hsa04723	Retrograde endocannabinoid signaling	43861	148/8019	0.439306	0.467296	0.301919	NDUFA4	1	http://www.kegg.jp/kegg-bin/show_pathway?hsa04723/NDUFA4
hsa04261	Adrenergic signaling in cardiomyocytes	43861	149/8019	0.441514	0.467296	0.301919	TPM3	1	http://www.kegg.jp/kegg-bin/show_pathway?hsa04261/TPM3
hsa04932	Non-alcoholic fatty liver disease (NAFLD)	43861	149/8019	0.441514	0.467296	0.301919	NDUFA4	1	http://www.kegg.jp/kegg-bin/show_pathway?hsa04932/NDUFA4
hsa04145	Phagosome	43861	152/8019	0.448089	0.470818	0.304195	ACTB	1	http://www.kegg.jp/kegg-bin/show_pathway?hsa04145/ACTB
hsa05160	Hepatitis C	43861	155/8019	0.454588	0.474211	0.306387	NRAS	1	http://www.kegg.jp/kegg-bin/show_pathway?hsa05160/NRAS
hsa04022	cGMP-PKG signaling pathway	43861	167/8019	0.479854	0.496258	0.320632	PPP3CA	1	http://www.kegg.jp/kegg-bin/show_pathway?hsa04022/PPP3CA
hsa04530	Tight junction	43861	169/8019	0.483953	0.496258	0.320632	ACTB	1	http://www.kegg.jp/kegg-bin/show_pathway?hsa04530/ACTB
hsa05164	Influenza A	43861	170/8019	0.485991	0.496258	0.320632	ACTB	1	http://www.kegg.jp/kegg-bin/show_pathway?hsa05164/ACTB
hsa05034	Alcoholism	43861	184/8019	0.513717	0.520901	0.336553	NRAS	1	http://www.kegg.jp/kegg-bin/show_pathway?hsa05034/NRAS
hsa04024	cAMP signaling pathway	43861	216/8019	0.571763	0.575733	0.37198	SOX9	1	http://www.kegg.jp/kegg-bin/show_pathway?hsa04024/SOX9
hsa05016	Huntington disease	43861	271/8019	0.65623	0.65623	0.423989	NDUFA4	1	http://www.kegg.jp/kegg-bin/show_pathway?hsa05016/NDUFA4
