# Supplementary material for: microRNA-145-5p inhibits prostate cancer bone metastatic by modulating the epithelial-mesenchymal transition
Source: Front Oncol. 2022 Sep 6;12:988794. doi: 10.3389/fonc.2022.988794 (PMC9486105; doi:10.3389/fonc.2022.988794)
Supplement: Supplementary Table 2 — KEGG analysis of miR-145-5p target genes. [file DataSheet_1.csv]

	logFC	logCPM	PValue	FDR	stat	PC-1	PC-2	PC-3	PC-4	PC-5	BMPC-1	BMPC-2	BMPC-3
hsa-miR-3175	4.648796907	5.586191956	2.09E-14	4.91E-11	up-regulated	5.856469642	10.94982118	1.697348257	4.610520107	1.459294796	158.2820366	285.6095436	75.06997682
hsa-miR-449a	6.224605783	5.040463506	1.17E-10	1.37E-07	up-regulated	0	1.684587874	0.363717484	1.241293875	0.729647398	199.2721156	52.03571137	11.1123321
hsa-miR-210-3p	4.93985426	11.15306032	2.47E-09	1.93E-06	up-regulated	136.6509583	107.5328593	45.9496421	170.4119163	154.5393189	4308.749341	3297.420868	14401.33546
hsa-miR-183-3p	3.499168729	4.282248885	4.96E-09	2.91E-06	up-regulated	3.904313095	5.334528268	0.848674129	3.723881625	2.480801153	52.34663766	50.07948161	66.67399257
hsa-miR-4650-5p	3.449366443	4.187333332	7.31E-09	3.30E-06	up-regulated	10.73686101	5.334528268	2.424783224	2.127932357	0.437788439	23.06800982	133.8061149	50.12896479
hsa-miR-4424	3.122043409	2.235532297	8.44E-09	3.30E-06	up-regulated	0.976078274	2.246117165	0.363717484	0.709310786	0.583717918	9.049757697	25.43098676	8.642924963
hsa-miR-221-3p	-4.440779574	13.15447901	1.22E-08	4.08E-06	down-regulated	13695.35426	11342.04939	8806.570193	13332.38286	6903.777749	417.1760852	1597.84846	1062.83283
hsa-miR-222-3p	-4.720608759	12.81583469	1.95E-08	5.70E-06	down-regulated	7990.176748	7054.211722	7947.227018	10325.96909	5988.362124	270.0731611	977.7236293	737.3649697
hsa-miR-133a-3p	-5.107791112	11.95936846	2.31E-08	6.02E-06	down-regulated	4953.597239	5170.28095	2662.169502	4904.706756	4418.306853	48.9751593	600.1712875	305.4656623
hsa-miR-222-5p	-5.133703405	5.472719699	3.39E-08	7.96E-06	down-regulated	20.49764375	41.8339322	48.25318617	64.7246092	43.77884387	1.242123605	4.694951401	3.210229272
hsa-miR-204-3p	-6.161682871	7.622337097	4.20E-08	8.93E-06	down-regulated	76.13410535	167.8972581	82.44262963	229.8166946	312.1431568	1.951908523	16.04108395	5.185754978
hsa-miR-7-5p	5.021000143	5.538740741	4.57E-08	8.93E-06	up-regulated	3.904313095	4.492234331	1.333630773	5.142503197	1.167435837	276.993564	11.7373785	46.42485409
hsa-miR-145-5p	-5.808074461	17.527662	6.71E-08	1.11E-05	down-regulated	119966.8524	101972.877	185877.0926	118869.4934	269809.5985	4045.774029	10190.39202	9339.544715
hsa-miR-147b	4.108080182	3.558056089	6.76E-08	1.11E-05	up-regulated	0	2.246117165	0.96991329	2.305260054	0.437788439	50.57217537	8.998656853	27.9043006
hsa-miR-6891-3p	2.995436645	4.51480658	7.10E-08	1.11E-05	up-regulated	7.808626189	17.40740803	3.637174837	4.433192411	1.021506357	51.81429897	49.68823566	89.14559748
hsa-miR-4664-5p	3.059722069	2.855296022	9.94E-08	1.46E-05	up-regulated	2.928234821	1.96535252	0.606195806	2.305260054	0.583717918	21.47099375	21.90977321	14.07562065
hsa-miR-3681-5p	-4.375028264	4.848946908	2.09E-07	2.60E-05	down-regulated	15.61725238	37.06093323	24.73278889	35.46553929	31.95855603	2.306800982	3.129967601	3.210229272
hsa-miR-4503	2.886264509	3.474780676	2.19E-07	2.60E-05	up-regulated	2.928234821	8.984468661	0.727434967	4.255864715	0.437788439	22.53567113	70.81551697	17.77973135
hsa-miR-6854-5p	2.697300831	5.254348436	2.25E-07	2.60E-05	up-regulated	19.52156547	24.14575953	6.304436383	8.511729429	3.940095949	66.36488978	133.023623	140.7562065
hsa-miR-184	-4.209453016	5.375149714	2.46E-07	2.60E-05	down-regulated	100.5360622	129.9940309	41.22131481	73.94564942	2.918589592	3.371478358	8.216164952	3.951051412
hsa-miR-4455	2.932140815	2.435225617	2.49E-07	2.60E-05	up-regulated	3.904313095	2.807646457	0.363717484	1.418621572	0.14592948	9.404650156	31.69092196	9.630687816
hsa-miR-5681b	2.972469207	2.04364978	2.50E-07	2.60E-05	up-regulated	0.976078274	2.246117165	0.606195806	0.354655393	0.437788439	9.936988844	19.56229751	5.185754978
hsa-miR-144-3p	-5.810332489	10.24102387	2.55E-07	2.60E-05	down-regulated	424.594049	614.5938094	1069.57188	794.4280801	1877.382755	35.6666921	72.38050077	41.48603982
hsa-miR-204-5p	-4.722177319	9.408286131	7.40E-07	7.23E-05	down-regulated	411.9050315	615.4361033	572.7337976	532.8697278	933.6568103	51.10451405	80.20541977	38.76969198
hsa-miR-4748	3.905892578	9.7256507	1.00E-06	9.39E-05	up-regulated	69.30155743	123.2556794	68.25764777	120.5828336	90.33034786	4356.482377	1893.630399	578.8290318
hsa-miR-4538	2.926017445	4.959571432	1.08E-06	9.64E-05	up-regulated	4.880391368	33.69175748	6.183197222	5.319830893	1.167435837	34.77946095	202.6654022	98.28240387
hsa-miR-221-5p	-3.802878791	7.054799897	1.11E-06	9.64E-05	down-regulated	199.1199678	124.6595027	138.5763613	194.528483	95.43787964	10.46932753	19.56229751	30.86758915
hsa-miR-6878-5p	2.612656496	4.027640119	1.28E-06	0.000107585	up-regulated	9.760782737	15.16129087	1.93982658	4.787847804	0.729647398	40.63518652	80.20541977	25.18795275
hsa-miR-520c-3p	2.464295918	3.754844906	2.11E-06	0.000170957	up-regulated	9.760782737	12.9151737	1.576109096	3.723881625	0.875576877	16.14760687	80.98791167	34.57169985
hsa-miR-3119	-3.720105331	8.39027895	2.48E-06	0.000193891	down-regulated	305.5124997	580.0597579	380.8122054	455.9095075	238.4487696	12.77612851	121.6774905	65.93317043
hsa-miR-4312	2.442041638	3.051127873	3.44E-06	0.000258295	up-regulated	3.904313095	4.211469685	1.333630773	3.901209322	0.583717918	12.59868228	53.20944922	13.58173923
hsa-miR-5000-5p	2.310674423	2.363912358	3.52E-06	0.000258295	up-regulated	1.952156547	5.053763622	1.091152451	1.595949268	0.14592948	10.46932753	19.56229751	10.12456924
hsa-miR-210-5p	3.381205605	6.015001007	3.68E-06	0.000261814	up-regulated	11.71293928	11.51135047	3.394696514	11.17164488	11.52842889	111.436232	102.8976849	355.3476864
hsa-miR-373-5p	3.181670195	1.257222498	3.82E-06	0.000263666	up-regulated	0	2.246117165	0.242478322	0	0	1.774462294	15.649838	5.185754978
hsa-miR-190b	3.191711799	4.094151546	4.62E-06	0.000309704	up-regulated	1.952156547	7.580645433	2.424783224	4.255864715	1.459294796	78.6086796	41.08082476	8.642924963
hsa-miR-1260a	2.816221429	11.48182756	5.19E-06	0.000332959	up-regulated	1032.690814	1364.235413	239.2048651	982.0407829	403.6409405	5323.919219	22680.13648	3819.185071
hsa-miR-922	2.955017724	1.633891201	5.31E-06	0.000332959	up-regulated	1.952156547	1.96535252	0.363717484	0.354655393	0	8.33997278	11.34613255	3.457169985
hsa-miR-187-3p	-3.867515208	7.74896032	5.40E-06	0.000332959	down-regulated	168.8615413	197.9390752	263.210219	574.3644088	66.39791321	15.97016064	46.55826806	39.2635734
hsa-miR-205-5p	-5.419307264	14.67280168	5.95E-06	0.000358032	down-regulated	19736.30269	19644.82149	10795.01368	32465.50932	38490.2136	57.13768585	3383.494977	1801.926385
hsa-miR-6715b-3p	2.70503982	2.677403647	6.33E-06	0.000370984	up-regulated	0.976078274	4.211469685	0.727434967	1.418621572	1.021506357	21.64843998	13.69360825	9.383747103
hsa-miR-1291	2.658693781	2.63761469	7.02E-06	0.000392654	up-regulated	1.952156547	1.123058583	1.091152451	2.127932357	0.875576877	10.46932753	13.3023623	23.70630847
hsa-miR-133a-5p	-4.527510765	6.008393592	7.03E-06	0.000392654	down-regulated	32.21058303	48.85304835	28.00624624	55.14891359	105.3610843	3.016585899	14.47610015	4.444932838
hsa-miR-2115-3p	2.555873721	5.147724964	7.38E-06	0.000402679	up-regulated	19.52156547	24.14575953	5.455762255	14.8955265	1.897083235	65.12276617	260.9610487	43.70850624
hsa-miR-183-5p	3.254089626	9.62092786	8.00E-06	0.000426162	up-regulated	135.67488	154.1397905	40.0089232	247.0174811	120.5377501	2423.738047	1228.903529	2783.51572
hsa-miR-3529-3p	3.653656893	5.444372032	8.56E-06	0.000445889	up-regulated	1.952156547	12.63440905	4.00089232	9.221040215	4.086025428	218.0814159	19.17105156	68.40257757
hsa-miR-7112-5p	2.14186656	3.175527062	9.36E-06	0.000477367	up-regulated	5.856469642	7.580645433	2.182304902	2.127932357	1.167435837	16.85739179	37.55961121	18.52055349
hsa-miR-151b	-2.628082013	2.674175843	1.14E-05	0.000570336	down-regulated	7.808626189	10.66905654	4.849566449	8.511729429	4.231954908	1.064677376	3.129967601	2.222466419
hsa-miR-1246	3.166042238	6.301434507	1.31E-05	0.000630159	up-regulated	12.68901756	42.11469685	8.00178464	17.55544195	9.631345652	380.7996082	83.33538737	90.13336033
hsa-miR-3675-3p	2.317395365	4.695996774	1.32E-05	0.000630159	up-regulated	22.44980029	10.10752724	4.728327288	9.043712518	3.064519071	59.44448683	104.4626687	52.84531263
hsa-miR-193b-5p	-2.824784395	6.120339257	1.50E-05	0.000701857	down-regulated	75.15802707	142.3476754	54.31514423	96.46626686	51.07531785	13.13102097	35.99462741	17.28584993
hsa-miR-100-5p	-4.283864827	14.13183441	1.55E-05	0.000711879	down-regulated	15045.27051	11108.17244	22861.09872	17929.95804	17839.87888	276.4612253	3376.061304	3311.228024
hsa-miR-885-5p	3.754580434	4.679463853	1.77E-05	0.00079775	up-regulated	6.832547916	2.807646457	2.424783224	1.950604661	2.772660112	9.227203927	15.25859205	208.6649027
hsa-miR-455-3p	-3.246420187	9.423090602	2.23E-05	0.000979719	down-regulated	591.5034338	1323.243775	543.7576381	852.9462199	625.1618905	43.47432619	345.470174	170.3890921
hsa-miR-548an	2.802049769	2.815054346	2.30E-05	0.000979719	up-regulated	5.856469642	1.96535252	0.848674129	1.241293875	0.729647398	22.89056359	27.38721651	5.185754978
hsa-miR-129-5p	4.13508615	6.045547683	2.39E-05	0.000979719	up-regulated	0.976078274	2.526881811	2.667261547	2.48258775	11.23656993	275.7514404	310.2580384	50.62284621
hsa-miR-154-5p	-2.807140104	4.797862177	2.41E-05	0.000979719	down-regulated	37.0909744	44.36081402	31.52218192	34.40157311	15.76038379	4.613601963	22.30101916	3.457169985
hsa-miR-873-3p	-2.776505368	2.406811699	2.41E-05	0.000979719	down-regulated	7.808626189	11.51135047	7.516827996	4.078537018	1.605224275	1.064677376	1.956229751	1.481644279
hsa-miR-5090	1.964907221	3.561224183	2.44E-05	0.000979719	up-regulated	5.856469642	10.94982118	2.424783224	5.319830893	1.751153755	18.63185408	44.60203831	30.37370773
hsa-miR-214-5p	-3.245453231	11.13480189	2.46E-05	0.000979719	down-regulated	2382.607066	4062.102894	2362.466296	2797.344411	1623.319531	108.7745386	1193.691394	573.8902176
hsa-miR-449c-5p	2.281100465	5.699562184	2.58E-05	0.001007852	up-regulated	34.16273958	48.85304835	10.18408954	11.52630027	6.85868554	86.59375993	339.2102388	84.70066464
hsa-miR-579-3p	2.331259451	2.511158808	2.78E-05	0.001067496	up-regulated	0.976078274	4.211469685	0.848674129	3.546553929	0.14592948	10.82421999	16.04108395	16.05114636
hsa-miR-4659a-3p	2.353494407	3.692668485	2.90E-05	0.001097865	up-regulated	8.784704463	15.44205551	1.576109096	3.369226232	0.875576877	37.79604685	48.51449781	15.31032422
hsa-miR-6082	2.124203215	2.615427116	3.04E-05	0.001132265	up-regulated	1.952156547	5.053763622	1.818587418	1.063966179	1.021506357	9.227203927	33.25590576	10.12456924
hsa-miR-34c-3p	-2.489859394	4.160510056	3.36E-05	0.001230283	down-regulated	25.37803512	28.35722921	15.03365599	17.37811425	14.00923004	4.436155734	8.607410903	6.420458544
hsa-miR-767-5p	2.211100985	7.13236144	3.51E-05	0.001266145	up-regulated	78.08626189	135.8900885	29.7035945	49.8290827	16.34410171	162.7181923	787.5780976	397.5745483
hsa-miR-410-5p	2.37733595	4.338877061	3.69E-05	0.0013013	up-regulated	8.784704463	26.67264134	4.485848965	5.319830893	0.729647398	16.67994556	118.5475229	65.1923483
hsa-miR-129-2-3p	4.197512122	6.401377063	3.72E-05	0.0013013	up-regulated	2.928234821	1.96535252	3.394696514	3.014570839	13.5714416	441.3087724	191.7105156	55.56166048
hsa-miR-2681-5p	2.376039731	4.518124129	3.88E-05	0.001339585	up-regulated	17.56940893	7.861410079	5.9407189	5.49715859	2.772660112	17.03483802	111.8963417	88.40477534
hsa-miR-615-3p	3.432181338	6.264009876	4.56E-05	0.001549949	up-regulated	5.856469642	24.42652417	2.788500708	2.837243143	17.94932599	223.582249	527.7907867	71.11892541
hsa-miR-3978	2.215653577	4.288496794	5.42E-05	0.001816975	up-regulated	15.61725238	18.53046661	2.424783224	4.078537018	3.210448551	16.85739179	84.90037118	73.09445112
hsa-miR-6854-3p	1.966260537	3.291367812	5.64E-05	0.001861233	up-regulated	5.856469642	8.42293937	2.424783224	4.9651755	0.729647398	12.95357474	54.38318707	18.52055349
hsa-miR-143-5p	-3.267855341	10.39554016	6.00E-05	0.001953482	down-regulated	1516.825637	1135.973756	955.1221121	1461.180219	1528.757228	162.7181923	374.4223743	379.0539948
hsa-miR-27b-5p	-3.12186805	8.600379263	6.48E-05	0.002080248	down-regulated	365.0532744	378.4707424	325.4059087	456.6188183	398.0956203	74.52741633	107.2013903	93.09664889
hsa-miR-1-3p	-4.392979658	9.529729843	6.84E-05	0.002166395	down-regulated	199.1199678	981.8339659	138.2126438	597.4170093	1310.008938	68.67169076	141.6310339	35.80640342
hsa-miR-548as-5p	2.593572873	3.726370344	8.27E-05	0.002587183	up-regulated	3.904313095	10.66905654	2.303544063	4.433192411	1.021506357	48.44282061	7.433673052	29.13900416
hsa-miR-143-3p	-3.447522159	16.1338339	8.99E-05	0.002774814	down-regulated	88465.87826	40320.61076	52830.32822	58538.00053	90691.08553	7891.388712	18066.95548	17590.08089
hsa-miR-4318	2.043577594	4.007234985	9.88E-05	0.003007455	up-regulated	4.880391368	12.35364441	7.031871351	5.851813983	1.313365316	30.52075145	73.16299267	30.62064844
hsa-miR-1271-5p	-2.705238318	7.063676857	0.000103085	0.003099157	down-regulated	261.5889773	180.2509025	120.0267696	141.1528464	91.78964266	17.03483802	48.12325186	65.68622972
hsa-miR-2114-3p	2.029250156	2.624801905	0.000108993	0.003235289	up-regulated	5.856469642	7.019116142	1.333630773	1.418621572	0.291858959	8.16252655	30.51718411	12.59397638
hsa-miR-133b	-4.722802196	5.442849516	0.000114083	0.003328826	down-regulated	9.760782737	21.05734842	10.79028535	24.8258775	86.24432243	3.016585899	7.824919002	1.234703566
hsa-miR-375	3.494639817	15.77599473	0.000114983	0.003328826	up-regulated	5406.497558	9116.14728	334.3776066	9253.845839	11886.97762	201389.0491	149348.3603	134886.1789
hsa-miR-4999-5p	2.517129437	1.045582822	0.000123939	0.003544343	up-regulated	0	2.526881811	0	0.354655393	0.14592948	3.903817046	7.824919002	2.716347846
hsa-miR-32-3p	1.85103107	2.431455404	0.000149016	0.004173048	up-regulated	2.928234821	4.772998976	1.697348257	2.127932357	0.437788439	10.82421999	15.25859205	10.61845067
hsa-miR-4254	1.922673686	4.594799726	0.00014996	0.004173048	up-regulated	15.61725238	30.04181709	3.637174837	10.46233409	3.50230751	25.55225703	145.1522475	53.09225335
hsa-miR-6510-3p	-3.079019826	4.300460526	0.000151262	0.004173048	down-regulated	10.73686101	16.84587874	9.214176253	30.85501918	23.34871673	2.83913967	8.607410903	4.444932838
hsa-miR-3606-3p	1.843232127	3.568736606	0.000154771	0.004220208	up-regulated	7.808626189	14.88052622	2.424783224	4.787847804	1.459294796	11.71145114	48.51449781	36.54722556
hsa-miR-301a-3p	-2.724588486	6.049561776	0.000157021	0.004232351	down-regulated	51.7321485	116.7980926	69.83375686	100.7221316	40.42246584	15.97016064	14.47610015	25.92877489
hsa-miR-6516-5p	2.236040483	2.539854619	0.000161996	0.004316818	up-regulated	3.904313095	2.807646457	0.848674129	2.127932357	0.875576877	16.50249933	19.95354346	5.185754978
hsa-miR-4729	1.87459732	4.05271357	0.000164605	0.004337068	up-regulated	12.68901756	24.42652417	4.00089232	4.078537018	1.751153755	22.3582249	72.38050077	42.22686196
hsa-miR-206	-3.613594075	8.503241447	0.000168663	0.004374127	down-regulated	163.98115	306.3142284	181.6162635	239.2150625	587.6580143	44.53900357	114.2438174	48.64732051
hsa-miR-3689a-5p	2.224897286	4.417025519	0.000169742	0.004374127	up-regulated	17.56940893	28.07646457	2.788500708	4.787847804	1.751153755	12.42123605	101.723947	84.70066464
hsa-miR-449b-3p	2.545498391	2.292553411	0.000174175	0.004439581	up-regulated	0.976078274	2.807646457	0.484956645	3.191898536	0	14.90548327	16.4323299	4.691873552
hsa-miR-145-3p	-2.820450991	8.666429593	0.000196614	0.00495764	down-regulated	775.0061493	284.1338214	263.210219	433.2115624	393.4258769	71.86572289	169.8007424	132.8541037
hsa-miR-642a-5p	-2.554104859	2.152080718	0.000211916	0.005286634	down-regulated	2.928234821	7.019116142	3.515935675	4.433192411	3.794166469	1.064677376	1.17373785	1.728584993
hsa-miR-144-5p	2.277793166	2.337392396	0.000218801	0.005400924	up-regulated	0.976078274	5.615292913	0.848674129	0.709310786	0.875576877	15.43782195	15.25859205	4.197992125
hsa-miR-33b-5p	2.4967771	2.429177558	0.000225449	0.005507055	up-regulated	2.928234821	3.088411102	0.242478322	1.418621572	1.021506357	18.27696162	13.69360825	4.444932838
hsa-miR-30a-3p	-2.636583665	9.546703713	0.00023422	0.005662319	down-regulated	927.27436	803.5484159	780.1740024	1131.882686	464.4935335	224.4694801	292.6519707	198.046452
hsa-miR-548c-5p	2.590978458	1.948846809	0.000236841	0.005667256	up-regulated	2.928234821	1.123058583	0.242478322	2.127932357	0	10.64677376	11.7373785	4.938814265
hsa-miR-646	1.712989266	3.654595457	0.00024844	0.005884771	up-regulated	5.856469642	13.47670299	3.879653159	4.610520107	2.480801153	20.58376261	43.81954641	29.13900416
hsa-miR-224-5p	-2.751758762	7.533688218	0.000268922	0.006306223	down-regulated	130.7944887	192.8853116	141.7285795	330.3614985	154.3933894	31.76287505	78.64043597	67.90869614
hsa-miR-455-5p	-2.670687473	7.663726795	0.000274164	0.006365486	down-regulated	163.98115	288.6260557	163.187911	241.6976502	191.4594772	27.50416555	107.2013903	82.23125751
hsa-miR-5189-3p	1.990857216	4.002350149	0.000292629	0.006727589	up-regulated	5.856469642	29.19952315	3.152218192	6.561124768	0.729647398	20.40631638	82.16164952	38.76969198
hsa-miR-1909-5p	-1.980257915	4.412635934	0.000302142	0.00685438	down-regulated	41.97136577	46.04540189	13.82126438	34.22424541	7.296473979	6.742956716	16.04108395	10.12456924
hsa-miR-8059	2.681885238	5.32599249	0.00030399	0.00685438	up-regulated	22.44980029	28.35722921	8.850458769	8.334401733	2.188942194	190.5772503	26.99597056	35.80640342
hsa-miR-4677-3p	2.011037362	3.290421538	0.000327689	0.007318377	up-regulated	8.784704463	11.23058583	1.93982658	2.837243143	0.729647398	16.85739179	63.38184392	8.149043537
hsa-miR-182-5p	2.651548175	9.377454527	0.000338715	0.007493262	up-regulated	134.6988018	224.8924812	46.67707707	381.6092027	109.7389686	2340.338319	754.3221918	1663.886526
hsa-miR-4431	1.747626243	3.423779122	0.000349528	0.007660207	up-regulated	7.808626189	15.44205551	2.061065741	5.142503197	0.875576877	15.26037572	38.34210311	27.65735988
hsa-miR-499a-5p	1.906900798	5.810380841	0.000360155	0.007803144	up-regulated	44.89960059	44.92234331	14.42746019	17.73276964	10.06913409	57.13768585	278.1758705	162.9808707
hsa-miR-4447	2.591351803	2.819119321	0.000362705	0.007803144	up-regulated	9.760782737	4.492234331	0.242478322	0.886638482	0.437788439	17.03483802	39.12459501	5.679636404
hsa-miR-4720-3p	1.717416755	2.784941048	0.00037035	0.007825233	up-regulated	3.904313095	7.861410079	1.576109096	3.901209322	0.583717918	8.16252655	36.77711931	11.85315424
hsa-miR-130a-3p	-3.030200521	8.386583855	0.000370406	0.007825233	down-regulated	201.0721244	225.1732458	331.2253885	371.3241963	359.7161672	70.26870683	87.63909283	87.91089391
hsa-miR-202-3p	1.805516392	3.232716027	0.00041288	0.008580001	up-regulated	6.832547916	13.47670299	2.182304902	3.369226232	0.729647398	22.00333244	30.90843006	13.58173923
hsa-miR-6763-3p	2.036118913	10.3211261	0.00041345	0.008580001	up-regulated	466.5654148	920.6272731	372.8104207	505.9159179	256.6899546	2190.041363	7677.028033	2048.126276
hsa-miR-3591-5p	1.991824046	3.173873942	0.000468512	0.009637369	up-regulated	5.856469642	10.94982118	3.152218192	2.48258775	0.14592948	11.88889737	50.86197351	16.7919685
hsa-miR-214-3p	-2.555577994	12.28932384	0.000484397	0.009858266	down-regulated	4899.912934	10213.65628	5157.392679	6192.815143	3180.095219	421.612241	4645.263166	1642.896565
hsa-miR-4453	-2.509078558	8.011578474	0.000488438	0.009858266	down-regulated	227.4262378	348.7096899	246.1154973	296.6692361	216.5593477	83.3997278	113.4613255	72.35362898
hsa-miR-23b-5p	-2.761762285	8.722843015	0.000491862	0.009858266	down-regulated	207.9046723	531.2067096	502.1726058	454.6682137	365.4074169	117.8242963	168.2357585	93.59053032
hsa-miR-4306	-2.500486636	1.251370475	0.00049607	0.009858348	down-regulated	6.832547916	8.142174724	0.727434967	2.48258775	0.437788439	0.709784917	0.7824919	0.493881426
hsa-miR-21-3p	2.368018912	6.741344659	0.000501553	0.009883541	up-regulated	35.13881785	22.18040701	31.76466024	27.30846525	23.93243465	230.3252057	157.6721179	416.0951018
hsa-miR-374a-3p	2.677646733	10.31758217	0.000506265	0.009883545	up-regulated	185.454872	523.0645349	48.37442533	376.2893718	368.6178654	4451.948448	3073.236938	2393.843274
hsa-miR-6508-5p	1.850375761	1.884432736	0.000509982	0.009883545	up-regulated	2.928234821	3.649940394	0.484956645	1.418621572	0.437788439	4.436155734	20.73603536	4.444932838
hsa-miR-199a-3p	-2.481599422	12.07444647	0.000516555	0.009928873	down-regulated	4869.654507	5634.946439	4038.718939	6689.332693	2761.569472	558.7781762	2665.949904	2068.869296
hsa-miR-451a	3.162355622	10.13649307	0.000525593	0.010020455	non-significant	205.9525157	209.7311903	216.5331419	154.0977682	173.2182923	6269.352729	359.5550282	609.696621
hsa-miR-6747-3p	1.683371613	3.550255242	0.000560063	0.010591514	non-significant	3.904313095	18.24970197	2.667261547	4.610520107	2.188942194	14.19569835	54.77443302	25.92877489
hsa-miR-4517	1.78923349	2.198798516	0.000568314	0.010661565	non-significant	2.928234821	2.246117165	1.091152451	2.127932357	0.875576877	8.16252655	17.60606776	6.667399257
hsa-miR-4671-5p	2.252695901	0.413559935	0.000602632	0.011215656	non-significant	0	1.123058583	0	0.531983089	0	1.419569835	4.303705451	2.222466419
hsa-miR-571	1.650224417	3.293138547	0.000615019	0.011356062	non-significant	3.904313095	13.47670299	2.182304902	4.610520107	1.751153755	9.582096385	46.16702211	23.70630847
hsa-miR-3129-5p	2.250165038	2.702558468	0.000644509	0.011730495	non-significant	1.952156547	7.580645433	1.212391612	2.837243143	0.14592948	3.903817046	61.42561417	6.173517831
hsa-miR-615-5p	1.791369626	2.508739755	0.000645302	0.011730495	non-significant	0.976078274	8.142174724	1.333630773	1.063966179	1.313365316	6.920402945	26.99597056	11.35927281
hsa-miR-1226-5p	1.722375674	3.135745327	0.000674369	0.012164579	non-significant	7.808626189	7.861410079	3.637174837	2.48258775	0.729647398	12.0663436	36.77711931	19.01443492
hsa-miR-657	1.632061445	3.722003494	0.000719319	0.012876362	non-significant	13.66509583	14.31899693	2.909739869	4.610520107	2.334871673	14.55059081	56.33941682	32.84311486
hsa-miR-3622a-3p	-2.077751577	2.606382793	0.000743894	0.013215394	non-significant	8.784704463	7.019116142	6.061958061	4.9651755	4.086025428	1.242123605	4.694951401	2.963288559
hsa-miR-299-5p	-2.276522797	5.255743748	0.000751303	0.013246665	non-significant	41.97136577	55.87216449	33.70448682	33.51493463	33.27192134	8.694865238	39.12459501	9.13680639
hsa-miR-506-5p	1.780486089	1.990187981	0.000765057	0.013388491	non-significant	0.976078274	5.334528268	0.484956645	2.659915447	0.14592948	4.436155734	15.25859205	9.630687816
hsa-miR-155-3p	1.971076681	2.358104463	0.000793034	0.013773669	non-significant	6.832547916	4.492234331	0.848674129	0.531983089	0.729647398	7.630187862	25.03974081	7.902102824
hsa-miR-937-5p	1.711907928	3.704471989	0.000798814	0.013773669	non-significant	4.880391368	15.72282016	3.637174837	5.49715859	2.480801153	8.872311468	63.38184392	38.27581055
hsa-miR-1275	2.094026275	5.396905504	0.000866857	0.014837815	non-significant	7.808626189	40.99163827	17.33720005	11.17164488	5.983108663	28.21395047	155.7158881	183.9708314
hsa-miR-4301	2.264639488	6.744541498	0.000909262	0.015450865	non-significant	40.01920922	95.74074417	24.73278889	25.53518829	19.9923387	445.0351432	122.4599824	112.851906
hsa-miR-5002-5p	1.591442843	4.492015767	0.000928414	0.015662813	non-significant	21.47372202	23.02270094	6.304436383	8.157074036	4.231954908	35.6666921	85.68286308	47.65955766
hsa-miR-1269a	2.29453256	2.944145402	0.001015975	0.017017579	non-significant	2.928234821	3.369175748	2.182304902	1.773276964	1.313365316	4.258709505	7.824919002	44.6962691
hsa-miR-1247-5p	-2.837559952	6.197386409	0.001037555	0.017195935	non-significant	131.7705669	68.2258089	43.03990223	45.21856259	86.09839295	2.66169344	61.03436822	21.23690134
hsa-miR-640	1.849006706	6.240724161	0.001041289	0.017195935	non-significant	86.87096636	52.50298874	21.70180986	26.59915447	8.026121377	163.250531	335.6890252	111.6172024
hsa-miR-4323	-2.728052978	3.132995024	0.001061352	0.017404692	non-significant	4.880391368	8.703704016	11.51772032	9.398367911	6.274967622	3.726370816	1.17373785	1.234703566
hsa-miR-4779	1.877864019	4.463340082	0.001081158	0.017606365	non-significant	12.68901756	40.14934433	3.03097903	8.157074036	2.480801153	20.58376261	169.8007424	30.12676702
hsa-miR-4742-5p	1.580664155	3.076386985	0.001124582	0.018187211	non-significant	5.856469642	11.23058583	2.424783224	3.546553929	1.021506357	16.50249933	33.25590576	10.61845067
hsa-miR-1260b	1.843534272	8.034453193	0.001158317	0.018604472	non-significant	154.2203672	181.6547257	61.83197222	154.4524236	47.57301034	469.1678304	1545.812749	325.46786
hsa-miR-449b-5p	3.230635958	1.23038914	0.001212904	0.019348706	non-significant	0.976078274	1.684587874	0	0.354655393	0	9.582096385	3.129967601	0.493881426
hsa-miR-4516	-2.137859529	6.054091599	0.001235149	0.01942269	non-significant	81.01449671	260.2688265	28.49120289	131.7544785	18.67897339	13.48591343	54.77443302	32.59617415
hsa-miR-199b-5p	-2.332750934	8.598688904	0.001238778	0.01942269	non-significant	591.5034338	418.339322	324.4359954	615.3271066	234.5086737	53.94365372	170.1919883	256.5714011
hsa-miR-5701	1.7500772	7.418298186	0.001246878	0.01942269	non-significant	75.15802707	162.5627298	63.7717988	92.56505754	24.51615257	320.4678902	756.6696675	304.4778994
hsa-miR-5088-5p	1.752975609	5.268967942	0.001257792	0.01942269	non-significant	38.06705267	53.34528268	6.425675545	16.13682038	4.377884387	63.17085765	218.3152402	52.10449049
hsa-miR-3074-5p	-3.757841406	10.50130378	0.001260276	0.01942269	non-significant	2050.740453	17148.82379	248.0553239	325.2189953	69.60836176	79.31846452	649.4682772	166.1911
hsa-miR-188-3p	1.716368247	5.225244775	0.001267237	0.01942269	non-significant	26.35411339	57.27598772	12.00267696	12.94492184	3.648236989	67.78445961	191.7105156	50.3759055
hsa-miR-1245a	2.081333683	5.864029788	0.001284865	0.019564987	non-significant	19.52156547	45.4838726	13.4575469	34.04691772	7.880191897	213.6452601	84.90037118	74.82303611
hsa-miR-3154	-1.818298261	3.185974396	0.001297941	0.019636587	non-significant	17.56940893	17.96893732	9.94161122	7.093107858	3.210448551	1.951908523	10.1723947	4.691873552
hsa-miR-4454	1.846862402	9.483241733	0.001326952	0.019946811	non-significant	540.7473636	460.1732542	226.7172315	243.2935995	140.8219478	1624.875122	3387.798682	862.3169706
hsa-miR-548aj-5p	2.067679116	1.332321242	0.001341742	0.020040673	non-significant	0.976078274	0.561529291	1.212391612	0.709310786	0	3.016585899	10.9548866	4.444932838
hsa-miR-6750-3p	-2.13875728	4.325804151	0.001368277	0.020307649	non-significant	11.71293928	107.2520946	14.91241683	19.860702	7.00461502	4.968494422	22.69226511	4.691873552
hsa-miR-96-5p	2.7589407	7.753924595	0.001383811	0.020409031	non-significant	21.47372202	53.90681197	12.00267696	77.13754795	57.20435599	942.7718166	125.198704	364.9783742
hsa-miR-187-5p	-2.012773363	3.407720931	0.001402854	0.020560584	non-significant	11.71293928	14.59976157	11.8814378	17.73276964	3.210448551	2.129354752	12.5198704	3.704110699
hsa-miR-651-5p	2.003418972	2.64931482	0.001412409	0.020572039	non-significant	2.928234821	12.07287976	0.606195806	2.305260054	0.14592948	17.92206916	13.69360825	8.889865677
hsa-miR-5008-5p	1.732214228	1.92998696	0.001442158	0.020875678	non-significant	2.928234821	1.96535252	0.484956645	2.48258775	0.583717918	4.436155734	11.34613255	9.87762853
hsa-miR-3605-5p	-1.748244246	2.029175979	0.001462354	0.021038167	non-significant	6.832547916	9.545997953	3.515935675	3.901209322	1.167435837	1.597016064	1.956229751	2.469407132
hsa-miR-124-3p	-2.901944586	8.858772767	0.001505085	0.021520881	non-significant	148.3638976	350.9558071	680.5154119	410.3362896	419.9850422	143.1991071	116.5912931	87.17007177
hsa-miR-548bb-5p	-3.086512717	4.089470262	0.001664109	0.02365052	non-significant	18.5454872	83.38709976	9.577893736	0.354655393	16.19817223	1.419569835	7.042427102	5.432695691
hsa-miR-3174	1.484020833	3.684604306	0.001719657	0.024292739	non-significant	12.68901756	17.68817268	3.152218192	6.383797072	1.459294796	17.92206916	54.38318707	24.2001899
hsa-miR-4482-3p	2.337055982	2.552437843	0.001741068	0.024447929	non-significant	1.952156547	12.63440905	0.121239161	1.063966179	0.14592948	16.50249933	25.03974081	3.951051412
hsa-miR-9-3p	-2.703674343	6.545719835	0.001765599	0.024577423	non-significant	34.16273958	76.64874827	109.9639192	90.25979749	93.39486693	29.6335203	24.64849486	25.18795275
hsa-miR-23b-3p	-2.734633562	14.89457386	0.001775333	0.024577423	non-significant	13123.37239	23167.01397	39651.51015	31456.3374	27478.22915	9971.413412	10208.38933	6146.354353
hsa-miR-4485-5p	-2.470330632	8.168269459	0.001781732	0.024577423	non-significant	879.4465246	368.3632151	68.01516944	721.7237245	71.65137447	73.46273895	228.4876349	59.51271189
hsa-miR-224-3p	-2.093664821	4.619200724	0.001805284	0.024756668	non-significant	17.56940893	28.63799386	16.48852593	36.88416086	20.86791558	5.50083311	24.25724891	9.630687816
hsa-miR-3650	2.515186227	1.183450862	0.001872745	0.025484891	non-significant	3.904313095	0.561529291	0.121239161	0.531983089	0	4.081263275	4.694951401	5.185754978
hsa-miR-508-5p	1.547889417	2.781825157	0.001880122	0.025484891	non-significant	1.952156547	9.826762598	2.061065741	2.305260054	1.459294796	8.16252655	37.95085716	9.383747103
hsa-miR-146b-3p	-1.935436196	5.461191533	0.001970366	0.02655464	non-significant	54.66038333	94.33692094	46.31335959	68.98047392	12.54993524	9.759542615	34.03839766	28.64512274
hsa-miR-141-5p	2.453658254	2.884513102	0.00202192	0.027093726	non-significant	0	3.930705039	0.484956645	1.950604661	2.334871673	27.50416555	6.651181152	10.86539138
hsa-miR-30c-5p	-2.408109943	14.27036536	0.002049009	0.02728737	non-significant	16763.16827	24464.70816	14442.61508	36442.96955	14219.95221	8705.15712	5414.061458	5303.545698
hsa-miR-32-5p	2.327488126	2.749099179	0.002069522	0.02728737	non-significant	0.976078274	3.649940394	0.727434967	3.191898536	1.313365316	28.3913967	6.651181152	3.457169985
hsa-miR-18b-5p	1.930812422	3.450056924	0.00207128	0.02728737	non-significant	6.832547916	4.772998976	0.848674129	5.319830893	3.210448551	31.4079826	25.82223271	15.06338351
hsa-miR-4788	1.984894481	1.255797318	0.002296854	0.030090076	non-significant	0	3.930705039	0.363717484	0.709310786	0	1.774462294	5.477443302	8.39598425
hsa-miR-4278	1.620141136	5.363170256	0.00234762	0.030556286	non-significant	44.89960059	42.3954615	10.66904619	21.98863436	3.940095949	45.9585734	181.5381209	106.6783881
hsa-miR-485-5p	-1.871061111	4.767548877	0.002358502	0.030556286	non-significant	38.06705267	47.16846047	27.88500708	17.91009734	18.24118495	5.678279339	24.64849486	17.53279064
hsa-miR-3144-5p	2.716345883	-0.015719035	0.002376511	0.030620425	non-significant	0	0.561529291	0.121239161	0	0	1.774462294	2.738721651	0.246940713
hsa-miR-3136-3p	1.525564307	1.87867851	0.002441893	0.031290925	non-significant	1.952156547	4.772998976	0.96991329	1.418621572	0.437788439	7.452741633	10.9548866	4.197992125
hsa-miR-139-5p	-2.143104231	10.44044972	0.00254282	0.032407138	non-significant	1209.360981	2064.181675	1053.810789	1386.879914	1308.841502	385.2357639	1175.69408	521.2918456
hsa-miR-4690-3p	1.597396623	1.614374849	0.002565353	0.032517584	non-significant	0.976078274	1.684587874	1.212391612	1.595949268	0.291858959	4.968494422	7.042427102	6.173517831
hsa-miR-29a-5p	-2.235326369	10.16357476	0.002644689	0.033342984	non-significant	1346.988018	1360.023944	1087.515276	1880.914876	648.3646778	535.5327202	306.3455789	404.735829
hsa-miR-4640-5p	1.620035032	1.397063973	0.002755005	0.034548063	non-significant	1.952156547	2.526881811	0.96991329	0.354655393	0.291858959	2.83913967	8.607410903	5.432695691
hsa-miR-3682-5p	1.568684726	3.070976946	0.002851173	0.035546139	non-significant	3.904313095	5.334528268	3.758413998	2.305260054	2.188942194	9.936988844	37.16836526	17.28584993
hsa-miR-873-5p	-2.782074982	2.40022682	0.002864913	0.035546139	non-significant	2.928234821	3.088411102	12.00267696	4.433192411	0.875576877	0.887231147	3.521213551	0.74082214
hsa-miR-4518	1.441316776	2.542337238	0.002906408	0.035871189	non-significant	2.928234821	6.738351496	2.061065741	3.014570839	0.729647398	6.210618027	29.73469221	8.889865677
hsa-miR-3692-5p	1.636311196	7.935257468	0.002948938	0.036205549	non-significant	105.4164536	234.7192438	90.32317511	114.3763642	54.2857664	432.0815685	1133.048272	402.7603033
hsa-miR-320b	-1.869778892	7.5136465	0.002971632	0.036294147	non-significant	214.7372202	347.025102	124.8763361	222.3689313	129.4394484	59.08959438	121.6774905	114.8274317
hsa-miR-6752-5p	-3.926810842	8.479466595	0.00317257	0.038547546	non-significant	546.6038333	4465.280925	28.00624624	45.92787338	5.983108663	17.21228425	121.6774905	48.40037979
hsa-miR-411-3p	-1.682160444	3.316056131	0.003338572	0.040355421	non-significant	15.61725238	12.07287976	10.54780703	9.930351001	4.669743347	4.081263275	7.042427102	5.926577118
hsa-miR-502-3p	-1.980676268	8.453755565	0.00337743	0.040380679	non-significant	669.5896957	375.9438605	326.1333437	274.1486187	247.7882563	138.2306127	235.9213079	150.6338351
hsa-miR-653-5p	1.656141795	2.432363586	0.003383254	0.040380679	non-significant	5.856469642	3.649940394	0.96991329	2.305260054	1.021506357	11.88889737	19.17105156	4.938814265
hsa-miR-6890-5p	-2.82783233	2.82216951	0.003392321	0.040380679	non-significant	10.73686101	63.17204527	2.303544063	2.127932357	0.583717918	0.887231147	6.259935202	0.493881426
hsa-miR-6884-5p	-2.62719219	5.590703258	0.003464616	0.041032953	non-significant	249.8760381	117.0788572	6.061958061	66.67521386	4.961602306	12.42123605	36.77711931	5.926577118
hsa-miR-34b-3p	-1.825117783	3.501767626	0.003520474	0.041484978	non-significant	5.856469642	23.30346559	7.516827996	15.0728542	8.172050856	3.903817046	6.259935202	7.408221397
hsa-miR-130a-5p	-2.393633383	2.477597019	0.003572077	0.041882602	non-significant	1.952156547	5.334528268	4.364609804	4.255864715	6.420897101	1.951908523	3.129967601	0.987762853
hsa-miR-337-5p	1.531976951	3.81666191	0.003656647	0.042660878	non-significant	7.808626189	12.07287976	6.304436383	5.319830893	2.772660112	12.24378983	92.33404423	20.4960792
hsa-miR-627-3p	1.73330624	2.087283549	0.003720835	0.043194839	non-significant	1.952156547	5.053763622	0.484956645	3.191898536	0.14592948	10.2918813	12.12862445	4.444932838
hsa-miR-548k	1.4425093	1.496514444	0.003778272	0.043645558	non-significant	0.976078274	3.369175748	0.606195806	1.063966179	0.583717918	4.436155734	5.868689252	5.432695691
hsa-miR-199a-5p	-2.256539784	12.17359737	0.004024445	0.046261387	non-significant	10170.73561	3146.248619	4023.079087	5288.798546	2993.013626	492.058394	2160.460137	3452.478112
hsa-miR-4713-5p	1.38383154	3.897890257	0.004052123	0.046352335	non-significant	16.59333065	14.31899693	5.092044771	7.625090947	2.043012714	23.95524096	56.73066277	24.94101204
hsa-miR-519c-3p	2.079436505	0.392550235	0.004083068	0.046479579	non-significant	0	1.684587874	0	0.354655393	0	1.419569835	5.477443302	1.234703566
hsa-miR-4524a-3p	-2.075775455	1.701944556	0.00431011	0.048699124	non-significant	6.832547916	3.369175748	1.333630773	5.674486286	1.459294796	0.354892459	4.694951401	0.493881426
hsa-miR-182-3p	1.837250256	2.602021136	0.0043299	0.048699124	non-significant	2.928234821	5.053763622	0.606195806	1.063966179	2.334871673	13.48591343	9.781148753	14.07562065
hsa-miR-320a	-1.916723777	13.20309516	0.004340348	0.048699124	non-significant	10444.03753	14551.47006	7650.191073	10126.29811	7262.180551	2785.905801	7092.506584	5500.604387
hsa-miR-5197-5p	1.40514198	2.215778286	0.004362707	0.048716897	non-significant	1.952156547	9.545997953	0.727434967	2.305260054	0.437788439	6.565510486	16.04108395	8.39598425
hsa-miR-141-3p	2.185531588	8.141031717	0.004425017	0.049041264	non-significant	70.2776357	110.902035	36.37174837	128.3852522	85.66060451	1093.068773	185.4505804	462.5199559
hsa-miR-4716-3p	1.464253441	3.077484737	0.004433581	0.049041264	non-significant	8.784704463	10.38829189	1.93982658	4.610520107	0.875576877	9.227203927	47.73200591	11.35927281
hsa-miR-495-3p	-2.025925289	5.001030175	0.004479148	0.049312683	non-significant	21.47372202	35.37634535	30.06731198	31.91898536	28.602178	13.48591343	27.38721651	7.65516211
hsa-miR-27b-3p	-2.132851787	13.99255465	0.004600628	0.050413426	non-significant	17919.82103	14379.36133	11795.47923	19399.82732	15125.59056	6233.153699	6903.926036	7576.388023
hsa-miR-6088	-1.790772019	6.084944024	0.004786039	0.052201212	non-significant	136.6509583	108.0943886	35.03811759	85.29462199	42.61140804	12.42123605	70.81551697	46.6717948
hsa-miR-18a-5p	2.080520942	3.342094867	0.00481212	0.052242692	non-significant	2.928234821	4.211469685	1.697348257	2.659915447	3.50230751	38.683278	7.433673052	11.35927281
hsa-miR-7846-3p	-2.084643452	4.154754112	0.004911477	0.053075641	non-significant	19.52156547	24.42652417	5.9407189	58.34081213	3.794166469	4.791048193	13.69360825	7.902102824
hsa-miR-4666b	1.562158341	6.539486479	0.004958636	0.053339461	non-significant	35.13881785	80.57945331	38.43281411	62.41934915	15.46852484	142.8442146	299.3031518	242.9896618
hsa-miR-129-1-3p	1.816479071	4.230284823	0.005139819	0.054803722	non-significant	6.832547916	14.59976157	2.788500708	7.625090947	6.274967622	64.76787372	36.77711931	14.56950208
hsa-miR-483-5p	-1.699060321	5.463370746	0.005141501	0.054803722	non-significant	58.56469642	166.4934349	39.76644488	42.02666406	12.69586472	10.64677376	60.64312227	21.97772348
hsa-miR-125b-5p	-2.352606267	16.90114983	0.005186621	0.054810484	non-significant	72270.78754	77133.34805	182569.2033	95457.80425	98913.91985	39425.18068	56490.829	45618.59266
hsa-miR-4458	-1.627414182	3.367720204	0.005188882	0.054810484	non-significant	18.5454872	15.72282016	7.031871351	18.26475273	2.918589592	2.129354752	10.9548866	7.65516211
hsa-miR-598-3p	-1.942222886	3.938974539	0.005302366	0.055758063	non-significant	28.30626994	13.75746764	7.395588834	9.043712518	16.63596067	5.145940651	11.34613255	7.408221397
hsa-miR-23c	-2.190218969	4.435448059	0.005539525	0.057991905	non-significant	6.832547916	19.37276055	25.46022386	15.78216498	21.30570402	5.855725569	13.3023623	9.87762853
hsa-miR-502-5p	-2.342251568	1.14471393	0.005808423	0.060314632	non-significant	0	3.649940394	2.424783224	2.837243143	0.729647398	0.709784917	0.7824919	0.493881426
hsa-miR-33a-5p	1.54866262	6.566486507	0.005812839	0.060314632	non-significant	31.23450476	124.9402673	35.28059591	58.34081213	15.0307364	202.9984864	307.1280708	161.4992265
hsa-miR-127-3p	-1.907836086	10.9542526	0.005878842	0.060533474	non-significant	2415.793727	3094.587925	2202.066885	1683.371822	1272.213203	323.3070299	2216.799553	1150.990664
hsa-miR-6808-3p	1.570903809	9.332815919	0.005904871	0.060533474	non-significant	744.7477228	593.2556963	185.01096	309.614158	84.93095711	1335.460322	2919.47728	749.218124
hsa-miR-6511b-3p	-1.591279465	5.215736529	0.005911371	0.060533474	non-significant	40.99528749	68.2258089	26.91509379	52.66632584	20.43012714	13.13102097	36.38587336	24.44713061
hsa-miR-4704-5p	1.485888562	1.236798226	0.005949461	0.060658633	non-significant	1.952156547	2.246117165	0.727434967	1.063966179	0	2.484247211	6.651181152	4.938814265
hsa-miR-6089	-1.984406832	8.220757879	0.006181618	0.062672062	non-significant	1235.715094	486.0036016	162.3392369	234.6045424	99.37797559	38.15093931	301.2593816	186.4402385
hsa-miR-1202	1.320495846	1.815224626	0.006200392	0.062672062	non-significant	0.976078274	4.492234331	1.454869935	1.418621572	0.437788439	5.678279339	8.998656853	5.926577118
hsa-miR-4485-3p	-2.330956125	6.566484873	0.006304521	0.063451084	non-significant	429.4744404	207.4850731	11.39648115	165.2694131	10.21506357	20.22887015	82.16164952	30.12676702
hsa-miR-1296-5p	1.616957886	9.628339573	0.006587731	0.06601807	non-significant	490.9673717	435.1852008	213.5021629	425.0544884	226.3366228	1074.614365	1924.147583	2711.902913
hsa-miR-4793-3p	1.373435903	2.30400894	0.006739453	0.067251141	non-significant	1.952156547	9.545997953	1.818587418	1.773276964	0.291858959	4.791048193	16.4323299	12.34703566
hsa-miR-7-1-3p	1.740990644	4.392855451	0.006783425	0.067403105	non-significant	10.73686101	10.66905654	7.395588834	7.625090947	5.545320224	69.73636814	20.34478941	29.8798263
hsa-miR-331-5p	1.533529208	4.491572044	0.006887637	0.068149831	non-significant	10.73686101	10.94982118	7.153110512	9.930351001	7.880191897	37.26370816	47.73200591	64.45152616
hsa-miR-369-5p	-1.953233058	2.826655357	0.006917237	0.068155128	non-significant	3.904313095	5.615292913	9.820372059	6.383797072	4.377884387	1.774462294	8.607410903	1.975525706
hsa-miR-5787	-1.619496317	6.493126419	0.007166786	0.070318466	non-significant	220.5936898	211.6965428	61.10453725	74.8322879	38.96317105	20.40631638	117.373785	58.03106761
hsa-miR-3617-5p	-2.161890479	3.010395069	0.007274877	0.071081608	non-significant	2.928234821	6.738351496	9.577893736	4.255864715	8.026121377	1.774462294	7.042427102	2.963288559
hsa-miR-125a-5p	-2.133739409	14.06388979	0.007396139	0.071966579	non-significant	11478.6805	12957.2884	18337.54437	16733.7054	15689.02428	6018.443761	7660.595703	8490.068662
hsa-miR-7110-5p	-1.380449296	4.27015223	0.007791717	0.075502378	non-significant	27.33019166	66.54122102	12.73011193	16.66880347	7.734262418	8.33997278	20.34478941	13.58173923
hsa-miR-576-3p	1.309098338	2.374588275	0.008354159	0.080384658	non-significant	0.976078274	7.299880787	1.818587418	2.837243143	0.875576877	10.11443507	12.91111635	7.65516211
hsa-miR-1261	1.299239333	3.740224185	0.008364118	0.080384658	non-significant	11.71293928	23.58423024	2.909739869	6.738452465	2.188942194	26.43948817	44.60203831	16.7919685
hsa-miR-5189-5p	1.630092245	0.832086615	0.008431405	0.080700588	non-significant	0	2.526881811	0.242478322	0.886638482	0	1.064677376	7.042427102	3.457169985
hsa-miR-654-3p	-1.743346628	6.91312712	0.008507543	0.081098328	non-significant	129.8184104	173.512551	118.814378	116.1496412	82.45015596	32.82755243	174.1044478	46.17791338
hsa-miR-1250-3p	1.287594643	2.004481898	0.008560106	0.081130442	non-significant	2.928234821	6.45758685	1.333630773	1.595949268	0.291858959	6.210618027	15.25859205	4.444932838
hsa-miR-3128	1.729520647	5.126745014	0.008603603	0.081130442	non-significant	11.71293928	63.73357457	3.273457353	23.93923902	4.815672826	44.36155734	271.9159353	23.45936776
hsa-miR-218-5p	-2.224693382	6.777714572	0.008614704	0.081130442	non-significant	61.49293124	74.12186646	109.9639192	112.4257595	108.5715328	56.42790094	31.29967601	30.62064844
hsa-miR-543	-1.889018295	5.656224328	0.008688	0.081435483	non-significant	38.06705267	51.6606948	53.34523094	39.36674861	44.21663231	13.84080589	57.12190872	20.98996063
hsa-miR-30e-3p	-2.048546105	8.847661503	0.008742631	0.081435483	non-significant	338.699161	428.1660846	368.3245718	658.2404092	390.9450758	236.8907162	145.1522475	183.9708314
hsa-miR-4506	1.229821929	2.838189159	0.00878519	0.081435483	non-significant	3.904313095	10.10752724	3.152218192	3.014570839	1.167435837	6.565510486	26.21347866	16.54502779
hsa-miR-339-5p	1.887518978	10.46019522	0.008786003	0.081435483	non-significant	257.6846642	418.339322	531.0275261	336.5679678	525.492056	2281.781063	3518.474829	4853.372778
hsa-miR-4310	1.683969393	0.863100272	0.008885589	0.082034277	non-significant	0.976078274	1.123058583	0.727434967	0.531983089	0	1.419569835	8.216164952	2.469407132
hsa-miR-4804-5p	1.678039572	1.002990744	0.009039684	0.082949272	non-significant	0.976078274	1.123058583	0.848674129	0.709310786	0	3.726370816	5.477443302	1.975525706
hsa-miR-374c-5p	-2.088779812	2.158017618	0.009055443	0.082949272	non-significant	3.904313095	1.403823228	3.03097903	4.433192411	4.669743347	1.419569835	3.129967601	1.481644279
hsa-miR-7158-3p	1.523069285	1.20174874	0.009355907	0.085368102	non-significant	0.976078274	3.930705039	0.363717484	0.709310786	0.14592948	1.951908523	12.5198704	2.222466419
hsa-miR-499b-5p	1.400623787	2.947026763	0.00943757	0.085779461	non-significant	7.808626189	15.16129087	0.848674129	3.546553929	0.875576877	8.16252655	22.69226511	21.48384205
hsa-miR-532-3p	-1.545747425	8.806273825	0.00953079	0.086124268	non-significant	709.608905	989.695376	324.5572346	639.4436734	170.5915616	192.7066051	536.0069517	218.2955905
hsa-miR-1268a	1.727498084	4.013938333	0.009548959	0.086124268	non-significant	20.49764375	20.49581913	1.697348257	7.97974634	1.167435837	4.436155734	76.68420622	58.77188975
hsa-miR-676-3p	1.547981149	2.124675752	0.009624977	0.086477287	non-significant	4.880391368	1.403823228	1.697348257	1.773276964	0.583717918	9.759542615	9.389902803	5.926577118
hsa-miR-2115-5p	1.496590203	1.3498433	0.010048785	0.089940461	non-significant	0	5.615292913	0.363717484	0.886638482	0.14592948	4.258709505	7.433673052	3.457169985
hsa-miR-6875-3p	1.229536648	2.380829543	0.010344157	0.092232124	non-significant	1.952156547	5.896057559	2.182304902	2.305260054	1.167435837	4.791048193	22.30101916	9.383747103
hsa-miR-5696	1.334732119	1.139838464	0.010539151	0.09361481	non-significant	1.952156547	1.96535252	0.727434967	0.886638482	0.14592948	2.306800982	6.651181152	3.704110699
hsa-miR-4299	-1.935831083	4.609395186	0.010775975	0.095357211	non-significant	55.6364616	140.1015582	4.849566449	31.20967457	2.480801153	3.903817046	25.03974081	14.32256137
hsa-miR-7844-5p	-1.788679731	6.137757013	0.011263191	0.099152153	non-significant	185.454872	93.21386236	74.56208415	35.46553929	33.85563926	11.53400491	113.0700796	28.64512274
hsa-miR-613	1.640754021	7.864717513	0.011289392	0.099152153	non-significant	113.2250797	446.6965513	31.27970359	158.885616	27.58067164	327.0334007	1667.881485	181.5014242
hsa-miR-3135b	-1.82561584	8.351326262	0.011356972	0.099373506	non-significant	567.101477	1941.487525	135.9090997	340.8238326	53.55611901	60.50916421	365.0324715	201.7505627
hsa-miR-556-5p	1.799498633	0.544215029	0.0114434	0.099757524	non-significant	0	1.96535252	0.363717484	0.177327696	0	2.83913967	3.912459501	0.74082214
hsa-miR-4427	1.163192776	2.170123056	0.011721095	0.101799884	non-significant	1.952156547	8.142174724	1.576109096	1.950604661	0.583717918	6.565510486	14.0848542	6.914339971
hsa-miR-2681-3p	1.711233909	0.70253023	0.01178651	0.101990283	non-significant	0.976078274	1.123058583	0.121239161	1.063966179	0	2.484247211	4.694951401	1.728584993
hsa-miR-584-5p	1.294923253	3.798252672	0.011910331	0.102682816	non-significant	4.880391368	12.63440905	6.546914706	5.319830893	4.377884387	21.82588621	43.81954641	27.16347846
hsa-miR-4762-5p	1.358398653	3.513478228	0.01200571	0.103125968	non-significant	18.5454872	17.12664339	2.061065741	3.191898536	1.605224275	12.42123605	50.07948161	22.4716049
hsa-miR-4765	-1.759015961	2.635100267	0.01210372	0.103588408	non-significant	7.808626189	40.71087362	1.576109096	5.142503197	1.021506357	1.774462294	5.477443302	3.457169985
hsa-miR-890	1.225423425	2.659596992	0.012428589	0.105981969	non-significant	2.928234821	9.265233307	2.061065741	4.078537018	0.875576877	12.59868228	17.99731371	7.408221397
hsa-miR-875-5p	1.37427106	3.179772375	0.01250918	0.106016787	non-significant	2.928234821	13.19593835	2.061065741	7.625090947	1.167435837	20.40631638	29.73469221	8.39598425
hsa-miR-153-3p	1.750215506	0.966840822	0.012523092	0.106016787	non-significant	0	4.211469685	0.121239161	0.531983089	0	3.548924587	5.868689252	1.975525706
hsa-miR-7150	1.206600243	1.778769049	0.012587245	0.10603569	non-significant	1.952156547	4.492234331	1.212391612	1.595949268	0.437788439	3.903817046	14.8673461	3.951051412
hsa-miR-4681	1.263335315	3.348421088	0.012623723	0.10603569	non-significant	14.64117411	12.63440905	3.394696514	4.255864715	1.021506357	15.97016064	29.73469221	19.50831635
hsa-miR-3166	-1.241791881	2.682762836	0.012660978	0.10603569	non-significant	10.73686101	16.0035848	3.879653159	7.093107858	2.043012714	2.484247211	10.56364065	3.210229272
hsa-miR-1236-3p	-1.792333971	6.042564247	0.012799068	0.10681073	non-significant	106.3925318	183.6200783	38.19033578	141.5075018	9.193557213	8.33997278	77.85794407	45.43709124
hsa-miR-376a-3p	-1.475789306	2.007904554	0.012848203	0.106840552	non-significant	1.952156547	10.38829189	3.758413998	4.078537018	1.313365316	1.951908523	3.521213551	1.975525706
hsa-miR-6886-5p	1.246394998	4.449429303	0.01298603	0.10760509	non-significant	17.56940893	41.27240291	6.789393028	13.47690493	2.043012714	26.6169344	93.50778208	40.25133626
hsa-miR-548ac	-2.366737508	2.376560795	0.013163228	0.108689331	non-significant	7.808626189	41.27240291	1.818587418	2.837243143	0	1.242123605	2.347475701	1.975525706
hsa-miR-134-5p	-1.590419223	6.567350602	0.013272673	0.109208486	non-significant	120.0576277	149.6475561	83.29130376	114.7310196	52.24275369	17.92206916	148.673461	55.06777905
hsa-miR-193b-3p	-1.692668525	11.41030472	0.013319478	0.109210403	non-significant	2480.214893	3775.722955	1874.963628	3517.826842	2128.819248	1147.544765	3190.610723	1009.246695
hsa-miR-1283	1.180851599	2.678821939	0.013695878	0.111353746	non-significant	3.904313095	5.896057559	1.576109096	4.787847804	1.605224275	9.582096385	19.17105156	10.86539138
hsa-miR-3194-5p	-1.914309705	4.164783923	0.013720285	0.111353746	non-significant	30.25842648	135.0477946	4.00089232	12.59026645	2.480801153	2.66169344	17.60606776	11.35927281
hsa-miR-150-5p	-1.913285114	10.86513455	0.01372334	0.111353746	non-significant	731.082627	2314.342974	2699.268685	2045.652306	1082.50488	726.464863	1076.708855	1019.865146
hsa-miR-3169	1.180324932	4.42029167	0.013828895	0.111822581	non-significant	14.64117411	32.5686989	8.123023802	14.00888802	3.210448551	32.82755243	82.94414142	32.10229272
hsa-miR-574-3p	-1.737134961	12.37298965	0.013876491	0.111822581	non-significant	3614.417847	8981.94178	6508.603131	5291.813117	3068.167308	2637.738199	5137.450571	1763.403633
hsa-miR-20a-5p	1.951679027	7.902772257	0.014029738	0.112670329	non-significant	62.46900951	60.36439882	43.16114139	102.8500639	91.93557213	855.4682717	137.7185744	423.2563825
hsa-miR-548a-5p	1.581308749	1.446742468	0.014202257	0.113666525	non-significant	0.976078274	3.930705039	0.363717484	0.709310786	0.583717918	6.920402945	2.738721651	3.457169985
hsa-miR-6507-5p	-1.671713436	2.029857387	0.014315703	0.114184772	non-significant	10.73686101	3.369175748	1.091152451	4.610520107	2.918589592	0.709784917	5.086197351	2.222466419
hsa-miR-365a-5p	-1.856734934	4.568007336	0.014442118	0.114802596	non-significant	8.784704463	27.51493528	21.21685321	22.69794514	22.61906933	13.84080589	12.91111635	7.408221397
hsa-miR-337-3p	-1.426912624	3.936184648	0.014649	0.115552781	non-significant	17.56940893	26.11111205	9.699132898	26.77648216	6.274967622	7.807634092	22.30101916	4.691873552
hsa-miR-7843-3p	1.174366907	1.825547964	0.014678742	0.115552781	non-significant	2.928234821	5.053763622	0.606195806	2.305260054	0.437788439	3.548924587	11.34613255	6.914339971
hsa-miR-6895-3p	-1.397317968	4.144779349	0.014684319	0.115552781	non-significant	36.11489613	30.60334638	16.00356928	9.930351001	9.047627734	4.258709505	24.64849486	13.58173923
hsa-miR-4743-5p	1.186871421	2.788474402	0.014755923	0.115727894	non-significant	4.880391368	13.19593835	2.424783224	3.369226232	0.583717918	9.049757697	29.73469221	9.13680639
hsa-miR-4670-3p	1.434450321	1.075591597	0.015313966	0.118666279	non-significant	0	2.526881811	0.484956645	0.709310786	0.437788439	1.774462294	9.781148753	2.469407132
hsa-miR-328-5p	-1.300585408	3.956687086	0.015362567	0.118666279	non-significant	34.16273958	24.42652417	10.42656786	17.02345886	6.274967622	4.436155734	19.56229751	13.58173923
hsa-miR-5571-5p	-2.191494415	2.364571551	0.015366338	0.118666279	non-significant	19.52156547	5.334528268	3.637174837	8.866384822	0	1.419569835	2.347475701	2.469407132
hsa-miR-5680	1.223105632	2.402032496	0.015376978	0.118666279	non-significant	5.856469642	4.492234331	1.333630773	3.191898536	1.021506357	9.582096385	14.47610015	6.914339971
hsa-miR-3200-3p	1.333287321	4.970438247	0.015383603	0.118666279	non-significant	12.68901756	21.05734842	10.06285038	21.45665127	10.21506357	46.84580455	79.03168192	81.49043537
hsa-miR-4794	1.386911802	1.566526308	0.015562194	0.119602046	non-significant	2.928234821	4.492234331	0.606195806	0.886638482	0.291858959	3.548924587	14.8673461	2.222466419
hsa-miR-1231	1.330555976	3.96450404	0.015664679	0.119602046	non-significant	20.49764375	23.02270094	4.122131481	6.029141679	2.043012714	39.57050915	32.08216791	19.26137563
hsa-miR-33a-3p	1.603891002	3.118034607	0.015673423	0.119602046	non-significant	3.904313095	3.369175748	2.909739869	4.787847804	2.188942194	28.92373539	11.34613255	6.667399257
hsa-miR-505-5p	-1.61304755	4.411480202	0.015708925	0.119602046	non-significant	9.760782737	40.99163827	16.12480844	36.52950547	11.23656993	13.3084672	10.9548866	10.37150996
hsa-miR-1302	1.123486952	3.868052223	0.015951927	0.120777103	non-significant	13.66509583	17.68817268	4.728327288	8.689057126	3.210448551	17.92206916	64.55558177	21.23690134
hsa-miR-759	1.235348099	3.855599054	0.016026222	0.120777103	non-significant	6.832547916	33.41099283	5.455762255	4.255864715	2.480801153	18.09951539	65.72931962	22.71854562
hsa-miR-2355-3p	1.166420266	2.652266318	0.016060896	0.120777103	non-significant	5.856469642	8.984468661	2.667261547	3.191898536	0.437788439	9.404650156	18.38855966	10.86539138
hsa-miR-5689	1.251383082	3.808713881	0.016069278	0.120777103	non-significant	14.64117411	26.67264134	4.607088126	5.674486286	1.313365316	16.85739179	74.72797647	16.7919685
hsa-miR-340-3p	1.195410045	4.78220336	0.016304622	0.122154434	non-significant	21.47372202	28.63799386	8.486741285	14.8955265	8.317980336	33.53733735	79.03168192	70.13116256
hsa-miR-5572	1.186718792	2.7976393	0.016374228	0.122285235	non-significant	4.880391368	12.9151737	2.061065741	3.546553929	0.875576877	13.3084672	23.08351106	6.914339971
hsa-miR-432-5p	-1.48231325	5.830707272	0.016600493	0.123508492	non-significant	104.4403753	82.82557047	50.07177358	51.42503197	29.91554331	13.48591343	88.42158473	35.55946271
hsa-miR-181c-3p	1.52527931	5.53072748	0.016695071	0.123508492	non-significant	30.25842648	20.77658378	18.67083083	19.32871891	13.13365316	103.0962593	44.99328426	126.9275266
hsa-miR-149-3p	-1.603161006	5.54334613	0.016763307	0.123508492	non-significant	23.42587857	85.91398157	50.67796939	42.55864715	31.08297915	19.69653146	41.08082476	28.15124131
hsa-miR-3907	-2.527003071	5.008488579	0.016778507	0.123508492	non-significant	14.64117411	370.047803	11.03276367	4.787847804	2.043012714	7.275295404	20.73603536	8.889865677
hsa-miR-7114-3p	1.329242364	7.759607751	0.016801368	0.123508492	non-significant	268.4215253	301.8219941	62.43816803	98.94885461	31.37483811	198.5623306	1225.773562	386.7091569
hsa-miR-1290	-2.091974573	11.91344177	0.017231504	0.126274615	non-significant	2498.760381	20007.56941	743.4385366	10229.50282	423.1954908	1687.158749	2582.223271	1084.069731
hsa-miR-5588-3p	1.991404458	0.209806342	0.01734411	0.126703857	non-significant	0.976078274	0.842293937	0	0.354655393	0	1.597016064	3.912459501	0.493881426
hsa-miR-5739	-1.460188369	6.938152431	0.017452839	0.127102198	non-significant	236.2109422	313.0525799	73.83464918	161.7228592	41.73583116	24.84247211	150.6296908	108.4069731
hsa-miR-24-1-5p	-1.775228673	5.552704146	0.017959501	0.130387087	non-significant	24.40195684	45.4838726	45.9496421	56.92219056	37.21201729	27.14927309	35.60338146	13.33479851
hsa-miR-6727-3p	1.153013205	1.594088941	0.018144927	0.131326707	non-significant	0.976078274	2.807646457	1.091152451	2.305260054	0.291858959	3.194032128	9.781148753	5.185754978
hsa-miR-4419b	1.305244554	7.358918284	0.018480264	0.133342214	non-significant	94.67959255	353.7634535	50.79920855	81.57074036	26.12137684	181.1726002	852.1336794	283.4879388
hsa-miR-4501	1.269500439	1.476660228	0.018789071	0.135154514	non-significant	2.928234821	2.246117165	1.091152451	1.063966179	0.291858959	2.129354752	9.781148753	5.432695691
hsa-miR-3653-5p	1.173632837	5.133872986	0.019003964	0.136282248	non-significant	23.42587857	46.88769583	11.27524199	24.64854981	7.734262418	45.60368094	163.9320531	50.3759055
hsa-miR-4668-3p	1.2011907	2.753757484	0.019409781	0.138768097	non-significant	5.856469642	12.63440905	1.576109096	3.369226232	0.875576877	5.50083311	37.95085716	8.642924963
hsa-miR-6785-3p	-1.609315212	5.840381374	0.019560761	0.139422447	non-significant	194.2395765	94.0561563	41.70627146	41.67200866	18.97083235	7.275295404	70.03302507	48.15343908
hsa-miR-6733-5p	1.156317881	3.384394312	0.019782407	0.139849114	non-significant	2.928234821	18.24970197	4.243370643	6.383797072	1.751153755	17.92206916	31.69092196	16.05114636
hsa-miR-577	1.297378179	0.815247442	0.019790006	0.139849114	non-significant	0	2.526881811	0.606195806	0.709310786	0	2.306800982	4.694951401	2.222466419
hsa-miR-139-3p	-1.476028627	4.758730694	0.019799533	0.139849114	non-significant	29.28234821	26.39187669	20.12570076	25.88984368	22.47313986	9.582096385	33.25590576	17.03890921
hsa-miR-331-3p	1.404587364	8.906548279	0.0199345	0.140206061	non-significant	433.3787535	186.4277247	152.1551473	249.5000689	148.2643513	689.5560473	1202.690051	1397.437496
hsa-miR-452-5p	-1.528798071	5.156765758	0.019969648	0.140206061	non-significant	31.23450476	31.16487567	27.64252876	45.57321799	27.28881268	13.84080589	37.95085716	22.22466419
hsa-miR-23a-5p	-1.958199879	7.576517503	0.020063849	0.140446945	non-significant	63.44508779	163.4050238	226.1110357	166.3333793	174.0938691	106.6451838	115.4175553	47.16567623
hsa-miR-3618	1.093904637	2.960277514	0.020184374	0.140870107	non-significant	6.832547916	9.826762598	2.909739869	3.901209322	1.605224275	6.210618027	34.03839766	14.56950208
hsa-miR-202-5p	1.315366482	1.482048131	0.020476487	0.142484751	non-significant	0	4.492234331	0.484956645	1.063966179	0.729647398	2.66169344	6.259935202	7.161280684
hsa-miR-203a-5p	1.225637318	1.354900521	0.020597855	0.142905239	non-significant	0.976078274	3.930705039	0.363717484	1.595949268	0.291858959	4.258709505	6.651181152	2.963288559
hsa-miR-4688	1.216520147	2.011310698	0.020693525	0.143131994	non-significant	0.976078274	5.053763622	2.303544063	2.127932357	0.14592948	4.968494422	10.56364065	8.642924963
hsa-miR-5011-3p	-1.722220263	4.391701724	0.020902851	0.143131994	non-significant	41.97136577	138.1362057	5.819479739	17.73276964	2.043012714	4.081263275	21.12728131	15.31032422
hsa-miR-3667-3p	-1.498369037	1.389084145	0.020918424	0.143131994	non-significant	5.856469642	5.334528268	2.182304902	1.063966179	0.875576877	0.887231147	3.912459501	0.493881426
hsa-miR-582-3p	1.586879536	3.422457713	0.020929859	0.143131994	non-significant	7.808626189	6.176822205	2.424783224	6.029141679	2.626730632	38.86072423	11.34613255	5.679636404
hsa-miR-501-5p	-1.36921365	5.46651452	0.020964081	0.143131994	non-significant	59.54077469	60.36439882	40.37264069	47.52382265	23.49464621	23.06800982	50.07948161	24.94101204
hsa-miR-5703	1.601901079	0.418085076	0.021015475	0.143131994	non-significant	0	1.123058583	0.242478322	0.709310786	0	1.597016064	5.477443302	0.493881426
hsa-miR-649	-1.831325348	4.354094655	0.021156864	0.143131994	non-significant	22.44980029	170.9856692	6.910632189	10.1076787	2.772660112	5.145940651	28.56095436	6.667399257
hsa-miR-676-5p	1.242928488	1.010669597	0.021212241	0.143131994	non-significant	0	1.96535252	0.606195806	0.886638482	0.437788439	1.774462294	7.433673052	2.716347846
hsa-miR-7107-5p	-1.264972519	4.184391868	0.021220678	0.143131994	non-significant	40.01920922	33.13022819	15.03365599	13.83156032	7.150544499	4.613601963	26.60472461	15.55726493
hsa-miR-6831-3p	1.167648525	2.400639752	0.02124091	0.143131994	non-significant	6.832547916	7.019116142	0.96991329	3.723881625	0.437788439	6.033171798	19.95354346	8.642924963
hsa-miR-125b-1-3p	-1.325088109	6.897979892	0.021351294	0.143463565	non-significant	169.8376196	257.4611801	94.32406743	123.0654213	57.05842652	46.31346586	143.9785096	92.35582675
hsa-miR-5681a	-1.584046675	1.51661736	0.021439774	0.143477745	non-significant	1.952156547	5.053763622	2.667261547	0.886638482	2.043012714	0.887231147	3.521213551	0.987762853
hsa-miR-6720-3p	-1.449663958	1.674133838	0.021475773	0.143477745	non-significant	6.832547916	9.265233307	2.667261547	2.127932357	0.291858959	0.709784917	3.521213551	2.222466419
hsa-miR-6893-3p	1.256108628	4.611801331	0.021963925	0.145970451	non-significant	33.1866613	28.9187585	8.607980447	9.753023304	3.648236989	12.42123605	125.9811959	58.52494904
hsa-miR-548ay-3p	1.530406984	0.491265929	0.021973377	0.145970451	non-significant	0	1.96535252	0.242478322	0	0.291858959	1.597016064	3.912459501	1.728584993
hsa-miR-6868-5p	1.122053538	3.180040481	0.022354237	0.148081033	non-significant	5.856469642	19.6535252	1.697348257	5.319830893	1.605224275	10.2918813	39.51584096	13.82867994
hsa-miR-601	-1.93624393	0.526024569	0.022568734	0.149080791	non-significant	2.928234821	4.211469685	0.848674129	0.709310786	0.14592948	0	1.5649838	0.493881426
hsa-miR-6509-3p	-1.339366572	6.324426063	0.023084053	0.152056475	non-significant	122.9858625	212.2580721	76.50191073	67.38452465	27.8725306	25.01991834	122.0687364	55.31471977
hsa-let-7e-3p	-1.641418187	7.24865113	0.023280678	0.152922099	non-significant	83.94273154	220.4002468	148.88169	176.973041	107.8418854	94.57884025	77.85794407	74.82303611
hsa-miR-5683	1.106625218	4.166654425	0.023399593	0.153273872	non-significant	13.66509583	32.84946354	6.183197222	11.70362797	2.334871673	31.58542883	59.07813847	24.2001899
hsa-miR-431-3p	1.13202654	4.203530323	0.023590441	0.154093548	non-significant	19.52156547	21.05734842	9.699132898	5.49715859	3.648236989	28.3913967	58.29564657	32.34923343
hsa-miR-328-3p	-1.437422121	8.344003263	0.023787247	0.154539912	non-significant	434.3548318	467.1923704	242.9632791	338.5185725	217.7267835	103.9834904	329.8203359	279.5368874
hsa-miR-487a-5p	-1.156731958	3.923088234	0.023838485	0.154539912	non-significant	23.42587857	47.44922512	10.06285038	15.25018189	4.377884387	6.920402945	23.47475701	9.630687816
hsa-miR-4687-3p	1.348971569	2.921338419	0.023884479	0.154539912	non-significant	9.760782737	7.861410079	2.546022386	2.127932357	1.313365316	20.58376261	10.9548866	8.39598425
hsa-miR-548as-3p	1.457052638	0.616728922	0.023922383	0.154539912	non-significant	0	0.842293937	0.484956645	0.531983089	0.291858959	1.597016064	5.868689252	1.234703566
hsa-miR-105-5p	1.243230081	5.699559166	0.024436197	0.157425499	non-significant	69.30155743	69.34886748	11.51772032	27.30846525	9.193557213	37.08626194	231.2263565	132.1132816
hsa-miR-4694-3p	1.401223625	0.678347508	0.025449972	0.163507352	non-significant	0	1.96535252	0.363717484	0.354655393	0.291858959	1.419569835	2.738721651	3.704110699
hsa-miR-6502-3p	-1.259058829	1.249798728	0.025583382	0.163915383	non-significant	4.880391368	5.053763622	1.576109096	1.595949268	0.583717918	0.709784917	2.347475701	1.728584993
hsa-miR-503-3p	-1.140133976	1.911082448	0.025713273	0.163917954	non-significant	4.880391368	6.45758685	2.061065741	4.078537018	1.751153755	1.951908523	3.912459501	2.469407132
hsa-miR-6749-3p	-1.552116102	4.486439956	0.025723585	0.163917954	non-significant	32.21058303	34.25328677	7.759306318	62.59667684	4.231954908	6.388064257	21.90977321	17.53279064
hsa-miR-1304-3p	-1.120723527	2.656619305	0.026407604	0.167605258	non-significant	8.784704463	10.10752724	3.637174837	7.447763251	3.064519071	2.66169344	9.389902803	4.197992125
hsa-miR-342-5p	-1.546109789	5.913171006	0.026445179	0.167605258	non-significant	42.94744404	71.87574929	67.40897364	53.37563663	42.31954908	28.92373539	38.73334906	42.9676841
hsa-miR-3686	1.153183439	2.049339204	0.02660185	0.168143771	non-significant	4.880391368	7.861410079	1.212391612	1.241293875	0.291858959	4.613601963	9.781148753	9.630687816
hsa-miR-6764-3p	-1.726185549	3.401163448	0.026698616	0.168301756	non-significant	6.832547916	10.66905654	4.849566449	34.7562285	1.751153755	2.484247211	10.1723947	6.914339971
hsa-miR-585-5p	-1.826821436	2.05424221	0.027384094	0.171850039	non-significant	1.952156547	1.684587874	6.546914706	4.9651755	1.313365316	0.709784917	5.086197351	1.728584993
hsa-miR-99b-5p	-1.538895252	14.09807789	0.027408066	0.171850039	non-significant	24006.64514	21020.28749	15835.65304	19679.11844	10520.49397	5334.743439	9767.063899	18099.0257
hsa-miR-363-3p	1.73604058	11.4212869	0.027539387	0.172045083	non-significant	1442.643688	664.2891516	156.6409963	1617.583247	1156.345196	9047.27345	4347.133752	3535.203251
hsa-miR-4519	1.629440509	1.120188044	0.027585907	0.172045083	non-significant	0.976078274	0.280764646	0.363717484	0.709310786	0.875576877	1.774462294	8.998656853	3.457169985
hsa-miR-1185-1-3p	-1.359230635	5.84736998	0.027711446	0.172081462	non-significant	146.4117411	102.7598603	43.52485888	46.28252877	22.61906933	12.77612851	91.94279828	43.46156553
hsa-miR-887-3p	-1.339003707	5.862182189	0.027739598	0.172081462	non-significant	103.464297	80.86021795	45.10096797	65.07926459	28.602178	27.14927309	41.08082476	53.33919406
hsa-miR-1298-5p	-1.951179057	2.651688726	0.027826518	0.172081462	non-significant	10.73686101	5.615292913	0.848674129	1.950604661	9.047627734	2.306800982	4.303705451	2.716347846
hsa-miR-511-3p	-1.476875107	2.066616334	0.027885269	0.172081462	non-significant	1.952156547	4.492234331	4.122131481	3.369226232	2.918589592	1.597016064	3.129967601	2.963288559
hsa-miR-3679-3p	1.16453457	1.671249099	0.028152657	0.173087579	non-significant	1.952156547	5.615292913	0.606195806	0.709310786	0.875576877	3.371478358	8.216164952	6.667399257
hsa-miR-1972	1.056922255	3.323344853	0.02819593	0.173087579	non-significant	11.71293928	14.03823228	3.273457353	6.915780161	1.021506357	12.0663436	30.12593816	20.74301991
hsa-miR-208b-3p	1.123666308	1.257166788	0.028506814	0.174536384	non-significant	0	2.807646457	0.96991329	1.595949268	0.14592948	2.66169344	6.651181152	3.951051412
hsa-miR-501-3p	-1.499335537	7.270206913	0.028580798	0.174536384	non-significant	268.4215253	129.4325017	158.8233012	116.1496412	96.02159756	72.75295404	97.42024158	121.4948309
hsa-miR-4691-3p	1.175147001	1.612984359	0.028860567	0.175621088	non-significant	0.976078274	5.053763622	1.576109096	0.886638482	0.14592948	2.484247211	10.9548866	5.926577118
hsa-miR-510-5p	1.228591477	4.593148743	0.028908205	0.175621088	non-significant	10.73686101	51.37993016	6.668153867	14.18621572	4.377884387	43.11943373	118.5475229	15.80420565
hsa-miR-411-5p	-1.284000094	2.266270274	0.028989953	0.175662637	non-significant	3.904313095	6.176822205	5.092044771	4.078537018	2.334871673	1.597016064	5.086197351	3.951051412
hsa-miR-4641	1.356901894	2.345843955	0.029289969	0.177023139	non-significant	1.952156547	7.580645433	1.212391612	4.787847804	0	9.227203927	17.99731371	5.679636404
hsa-miR-874-5p	1.285972054	4.888154928	0.029398126	0.177220064	non-significant	24.40195684	33.13022819	9.577893736	10.99431718	8.901698254	86.06142124	44.60203831	30.62064844
hsa-miR-29a-3p	-1.619879795	12.63276431	0.029669116	0.17839507	non-significant	6055.58961	7872.921429	5267.599077	10778.15472	3385.272067	4755.204054	2324.000944	2633.622707
hsa-miR-506-3p	1.261680445	5.769311067	0.029879023	0.179197723	non-significant	34.16273958	130.2747956	10.79028535	40.60804248	4.961602306	65.12276617	235.530062	107.1722695
hsa-miR-296-5p	-1.15426208	3.889015838	0.030473927	0.182185011	non-significant	17.56940893	26.11111205	12.97259025	13.65423263	7.296473979	9.049757697	18.38855966	8.642924963
hsa-miR-628-5p	-1.607062589	2.764966427	0.030532499	0.182185011	non-significant	4.880391368	4.492234331	5.698240577	6.561124768	5.837179183	4.791048193	4.303705451	1.728584993
hsa-miR-185-5p	1.374981389	7.440956913	0.030694856	0.182688926	non-significant	81.01449671	69.06810283	75.77447576	95.75695608	58.07993287	371.9272967	287.1745274	400.5378369
hsa-miR-1264	-1.948845617	2.464668884	0.030975601	0.183751787	non-significant	2.928234821	6.45758685	0.727434967	2.659915447	8.609839295	1.419569835	5.868689252	1.975525706
hsa-miR-4690-5p	1.074353131	1.755860102	0.031030153	0.183751787	non-significant	1.952156547	4.772998976	1.333630773	0.709310786	0.875576877	3.371478358	8.998656853	6.914339971
hsa-miR-6775-5p	-1.347089265	5.394761962	0.031125291	0.1838509	non-significant	107.3686101	74.96416039	30.43102947	39.721404	14.73887744	6.920402945	73.94548457	31.85535201
hsa-miR-3925-5p	1.451088699	1.755852349	0.031371878	0.184441393	non-significant	5.856469642	4.492234331	0.727434967	0.354655393	0.291858959	1.951908523	10.56364065	9.630687816
hsa-miR-6786-3p	1.130273441	3.785502612	0.031436003	0.184441393	non-significant	21.47372202	23.58423024	3.152218192	5.851813983	1.751153755	15.79271441	67.68554937	17.77973135
hsa-miR-4313	1.342926738	4.824803705	0.031461218	0.184441393	non-significant	16.59333065	17.40740803	8.607980447	22.69794514	7.150544499	81.27037305	74.72797647	15.80420565
hsa-miR-484	1.368033276	9.335387485	0.031769568	0.184745371	non-significant	229.3783943	320.91399	241.8721266	337.8092617	258.1492494	1357.995993	1689.791259	1182.846016
hsa-miR-3653-3p	1.070993808	2.331746728	0.031804952	0.184745371	non-significant	0.976078274	8.142174724	1.818587418	3.901209322	0.583717918	6.388064257	21.12728131	5.679636404
hsa-miR-598-5p	-1.680533945	2.372214973	0.031881212	0.184745371	non-significant	22.44980029	8.984468661	0.363717484	7.270435554	1.167435837	1.774462294	7.042427102	1.481644279
hsa-miR-381-3p	-1.293750558	5.696486032	0.031912169	0.184745371	non-significant	93.70351427	74.96416039	29.46111618	72.70435554	24.95394101	20.58376261	44.21079236	51.11672764
hsa-miR-1185-2-3p	1.367323415	0.682430663	0.031954958	0.184745371	non-significant	0.976078274	1.403823228	0.363717484	0.886638482	0	1.242123605	3.521213551	3.457169985
hsa-miR-6880-3p	-1.216953925	4.924920835	0.03198988	0.184745371	non-significant	79.06234017	56.43369378	24.00535392	23.40725593	9.485416173	9.759542615	44.21079236	25.43489346
hsa-miR-5193	-1.181317664	2.521844179	0.032064548	0.184745371	non-significant	3.904313095	15.16129087	2.909739869	5.319830893	3.50230751	2.83913967	7.824919002	3.210229272
hsa-miR-4286	1.251438778	9.013331517	0.032200014	0.185071159	non-significant	273.3019166	811.409826	198.7109852	296.4919084	109.7389686	555.2292517	3308.375754	526.9714821
hsa-miR-3651	1.080357329	4.392536734	0.032462155	0.186121648	non-significant	28.30626994	26.95340598	5.092044771	8.866384822	5.691249704	18.80930031	77.07545217	48.89426122
hsa-miR-4786-3p	-1.370529512	4.435135837	0.032598142	0.186445473	non-significant	36.11489613	47.72998976	8.244262963	47.70115034	4.086025428	4.968494422	27.38721651	19.26137563
hsa-miR-3184-5p	1.214088211	7.46657157	0.032966547	0.1880938	non-significant	97.60782737	123.2556794	75.77447576	94.16100681	61.4363109	260.1361722	472.2338618	430.1707225
hsa-miR-642a-3p	-1.071259329	2.306104594	0.033162234	0.188192396	non-significant	8.784704463	12.9151737	3.273457353	3.723881625	1.459294796	2.129354752	6.259935202	3.951051412
hsa-miR-5010-3p	-1.285675968	4.013767306	0.033181393	0.188192396	non-significant	12.68901756	22.46117165	14.18498186	17.37811425	10.06913409	9.049757697	11.34613255	13.0878578
hsa-miR-378c	-1.406671706	5.475582213	0.033224585	0.188192396	non-significant	47.82783541	62.61051598	25.82394134	64.9019369	29.18589592	25.3748108	19.95354346	37.04110699
hsa-miR-650	-1.987291641	3.952962773	0.033507115	0.189071635	non-significant	11.71293928	156.3859076	4.122131481	3.014570839	1.605224275	4.436155734	17.60606776	4.197992125
hsa-miR-622	1.234684491	0.998672498	0.033579549	0.189071635	non-significant	0	2.246117165	0.848674129	0.354655393	0.437788439	1.951908523	5.477443302	3.457169985
hsa-miR-3934-5p	1.050804762	4.38577948	0.033621694	0.189071635	non-significant	23.42587857	37.62246252	5.577001416	14.54087111	2.480801153	25.19736457	74.33673052	40.00439554
hsa-miR-6744-3p	-1.401989387	2.818510161	0.033870897	0.190017352	non-significant	18.5454872	33.41099283	3.152218192	3.369226232	1.021506357	1.597016064	7.824919002	6.173517831
hsa-miR-4515	-1.229670922	5.989748891	0.035590221	0.199186323	non-significant	160.0768369	152.4552026	37.22042249	52.13434275	23.20278725	21.82588621	77.85794407	59.26577118
hsa-miR-496	-1.103518725	2.503595631	0.035781192	0.199778321	non-significant	4.880391368	9.826762598	3.758413998	6.738452465	2.772660112	2.66169344	6.259935202	4.691873552
hsa-miR-378a-3p	-1.423717971	11.90733855	0.036057768	0.200315529	non-significant	3781.327232	5419.038426	2039.242692	5180.096668	2961.638788	1776.946541	2897.958753	3130.714362
hsa-miR-6718-5p	1.27285794	11.19476435	0.036114289	0.200315529	non-significant	1813.553432	5418.476897	516.4788268	1443.802104	271.2829025	4599.583711	9995.160288	2254.568712
hsa-miR-3173-3p	1.19615984	1.144135382	0.036133675	0.200315529	non-significant	1.952156547	3.088411102	0.484956645	1.241293875	0	1.951908523	5.868689252	4.444932838
hsa-miR-6771-3p	1.23425377	2.456400898	0.036608601	0.201871999	non-significant	10.73686101	5.053763622	1.818587418	1.418621572	0.583717918	4.258709505	19.17105156	13.0878578
hsa-miR-371b-5p	-1.966106481	2.397820206	0.036802855	0.201871999	non-significant	1.952156547	3.088411102	12.85135109	2.127932357	0.729647398	1.597016064	4.694951401	1.728584993
hsa-miR-22-5p	-1.426544206	6.145346743	0.036853957	0.201871999	non-significant	37.0909744	91.81003913	65.46914706	93.80635142	45.96778607	39.92540161	74.33673052	34.81864057
hsa-miR-6124	-1.538432959	5.638583608	0.036870891	0.201871999	non-significant	83.94273154	71.03345535	66.80277783	22.87527284	23.05685777	5.678279339	94.29027398	27.65735988
hsa-miR-5589-5p	-1.247411721	1.34076379	0.036875415	0.201871999	non-significant	4.880391368	5.896057559	1.091152451	1.773276964	1.021506357	1.951908523	0.7824919	1.234703566
hsa-miR-4525	-1.407618275	3.448829004	0.036930954	0.201871999	non-significant	16.59333065	60.36439882	4.364609804	11.34897257	1.021506357	3.548924587	16.82357585	5.679636404
hsa-miR-1271-3p	1.062502881	2.029068323	0.037979742	0.207122083	non-significant	0.976078274	7.299880787	1.93982658	2.127932357	0.291858959	3.726370816	18.38855966	5.432695691
hsa-miR-487b-3p	-1.37869708	5.539140805	0.038153717	0.207126218	non-significant	70.2776357	49.13381299	16.60976509	65.43391999	35.60679302	17.92206916	77.46669812	21.23690134
hsa-miR-494-3p	-1.234221322	5.168407558	0.038157154	0.207126218	non-significant	42.94744404	44.08004937	30.55226863	40.78537018	20.28419766	17.74462294	32.08216791	31.85535201
hsa-miR-6852-5p	-1.202108835	1.614819479	0.038391726	0.207918236	non-significant	6.832547916	6.45758685	1.818587418	2.659915447	0.729647398	0.354892459	3.912459501	2.963288559
hsa-miR-216a-3p	1.013104331	1.608629718	0.038707247	0.209143997	non-significant	0.976078274	6.45758685	1.091152451	1.418621572	0.14592948	2.66169344	10.1723947	5.432695691
hsa-miR-585-3p	-1.366304369	1.957459085	0.039133254	0.210959724	non-significant	3.904313095	2.526881811	5.092044771	3.546553929	1.313365316	1.242123605	5.477443302	1.975525706
hsa-miR-6500-5p	1.443474558	0.469371828	0.039557055	0.212755262	non-significant	0	1.96535252	0.606195806	0	0	1.951908523	3.912459501	0.987762853
hsa-miR-8077	-1.515874099	3.651489615	0.039829227	0.213538756	non-significant	31.23450476	41.55316756	2.546022386	23.93923902	0.875576877	7.630187862	11.34613255	4.691873552
hsa-miR-557	-1.275050403	1.851478558	0.039884851	0.213538756	non-significant	11.71293928	9.545997953	1.818587418	2.305260054	0.583717918	1.064677376	5.477443302	1.975525706
hsa-miR-654-5p	-1.090835672	4.51653446	0.040083977	0.214116007	non-significant	30.25842648	42.95699079	20.12570076	21.10199588	10.06913409	9.759542615	37.55961121	16.54502779
hsa-miR-668-5p	1.456082875	7.946363595	0.04046524	0.215661334	non-significant	389.4552312	369.4862737	42.1912281	114.5536919	16.05224275	87.6584373	2062.257403	325.2209193
hsa-miR-670-5p	1.31432778	0.658795009	0.040672555	0.216274696	non-significant	0.976078274	1.684587874	0	1.063966179	0.14592948	1.597016064	4.303705451	2.222466419
hsa-miR-106b-5p	1.3441793	8.525818257	0.041849402	0.222029068	non-significant	122.9858625	233.0346559	132.7568815	276.8085341	115.1383594	1006.829905	512.1409487	573.1493954
hsa-miR-708-3p	1.110077733	2.092323902	0.042017525	0.222417823	non-significant	3.904313095	3.930705039	1.333630773	3.369226232	0.437788439	7.452741633	5.477443302	8.39598425
hsa-miR-1205	1.210201067	7.85431681	0.042547966	0.224477142	non-significant	150.3160541	587.3596387	64.49923377	141.6848295	22.61906933	242.7464418	620.1248309	702.0524477
hsa-miR-135a-5p	1.892268638	6.863836248	0.042598008	0.224477142	non-significant	21.47372202	72.15651394	3.637174837	55.32624129	51.22124733	504.4796301	37.95085716	82.23125751
hsa-miR-6805-3p	-1.212701241	6.669083055	0.042905193	0.225588964	non-significant	249.8760381	177.1624914	54.55762255	126.9666307	35.16900458	32.29521374	144.7610015	90.13336033
hsa-miR-3150b-3p	1.218867737	1.550384749	0.043475856	0.228078035	non-significant	3.904313095	3.649940394	0.96991329	0.709310786	0.291858959	4.258709505	11.7373785	1.975525706
hsa-miR-4708-3p	1.511370555	1.705605127	0.04397119	0.230161697	non-significant	7.808626189	1.403823228	0.242478322	1.063966179	0.437788439	2.83913967	11.34613255	7.161280684
hsa-miR-3941	1.19991233	1.552770085	0.044279261	0.231258054	non-significant	3.904313095	3.369175748	1.091152451	0.709310786	0.291858959	1.951908523	14.8673461	3.457169985
hsa-miR-4664-3p	1.037266505	2.809944716	0.044448197	0.231624494	non-significant	4.880391368	15.72282016	3.515935675	1.950604661	0.583717918	7.630187862	23.47475701	13.58173923
hsa-miR-20b-5p	1.734386975	8.028232041	0.045160892	0.234816609	non-significant	96.63174909	52.50298874	11.27524199	157.9989775	121.8511154	974.7121379	269.9597056	247.9284761
hsa-miR-670-3p	0.940514686	2.827749268	0.045585248	0.236119586	non-significant	6.832547916	14.59976157	2.061065741	4.078537018	0.875576877	6.565510486	28.95220031	11.35927281
hsa-miR-4699-3p	0.957541254	2.788604304	0.045687102	0.236119586	non-significant	8.784704463	11.23058583	2.788500708	2.837243143	0.875576877	7.452741633	24.25724891	11.60621352
hsa-miR-570-3p	1.416493471	0.317604366	0.045713557	0.236119586	non-significant	0	1.403823228	0.242478322	0.531983089	0	2.129354752	2.347475701	0.74082214
hsa-miR-6778-5p	-1.496772428	5.410885004	0.045860811	0.236359562	non-significant	48.80391368	58.96057559	20.97437489	123.5974044	6.274967622	9.049757697	50.86197351	35.55946271
hsa-miR-647	1.016286016	1.368884218	0.046604335	0.239664836	non-significant	0.976078274	4.772998976	1.091152451	0.886638482	0.14592948	3.548924587	6.651181152	3.457169985
hsa-miR-5088-3p	1.153137793	1.444532534	0.04698563	0.241096941	non-significant	1.952156547	5.334528268	0.727434967	1.241293875	0	4.081263275	3.912459501	5.432695691
hsa-miR-891a-5p	-1.276242761	2.740661903	0.047759984	0.244356813	non-significant	23.42587857	7.299880787	1.697348257	4.610520107	4.086025428	2.83913967	8.998656853	3.951051412
hsa-miR-425-5p	1.417824196	9.946141938	0.047829329	0.244356813	non-significant	284.0387776	320.3524607	474.0451204	453.9589029	375.184692	2672.340214	1386.184401	1687.839775
hsa-miR-212-5p	-1.182046606	4.084785615	0.048090715	0.245158103	non-significant	22.44980029	15.44205551	13.70002522	26.06717138	7.00461502	11.53400491	13.3023623	12.10009495
hsa-miR-3619-5p	0.990020807	2.030783478	0.049301927	0.25078746	non-significant	1.952156547	6.738351496	1.93982658	1.950604661	0.437788439	3.903817046	18.38855966	4.691873552
hsa-miR-4330	-1.602174652	8.739637827	0.049888341	0.252374101	non-significant	691.0634178	404.8626191	557.8213808	150.728542	275.8067164	41.52241767	813.0090843	223.4813455
hsa-miR-6821-3p	1.053410063	5.550563955	0.049914954	0.252374101	non-significant	42.94744404	78.89486543	13.09382941	31.91898536	9.339486693	83.04483534	186.6243182	44.20238767
hsa-miR-4745-3p	-1.699143981	5.47958813	0.049936709	0.252374101	non-significant	25.37803512	39.86857968	84.50369537	8.157074036	26.99695372	11.00166622	60.25187632	22.4716049
hsa-miR-4488	-1.163040183	4.687739967	0.050230855	0.252997648	non-significant	72.22979225	51.6606948	14.54869935	12.59026645	12.40400576	6.920402945	39.51584096	23.95324918
hsa-miR-3143	1.050601197	1.169982572	0.050275865	0.252997648	non-significant	0.976078274	3.649940394	0.242478322	1.241293875	0.437788439	3.371478358	5.868689252	2.222466419
hsa-miR-1273c	1.057154317	3.209908561	0.050576053	0.253963263	non-significant	5.856469642	9.265233307	1.93982658	7.447763251	2.918589592	19.69653146	21.12728131	10.37150996
hsa-miR-6836-5p	-1.619662638	6.116965656	0.050827473	0.254680394	non-significant	92.727436	83.38709976	17.09472173	237.2644578	8.755768775	15.61526818	85.29161713	47.41261694
hsa-miR-9-5p	1.833223429	5.146428728	0.051008482	0.255042411	non-significant	1.952156547	9.545997953	2.303544063	4.9651755	23.05685777	109.6617697	25.82223271	74.32915468
hsa-miR-3918	1.03005855	2.524378029	0.051246787	0.255367128	non-significant	5.856469642	7.861410079	2.424783224	2.837243143	0.729647398	2.66169344	28.95220031	10.12456924
hsa-miR-4746-5p	1.150920983	4.081185533	0.051291223	0.255367128	non-significant	13.66509583	20.77658378	8.729219608	1.950604661	5.253461265	15.0829295	92.72529018	24.2001899
hsa-miR-1908-3p	-1.38514184	7.315670467	0.05168793	0.256797024	non-significant	453.8763973	215.6272479	113.7223332	113.1350703	73.84031667	17.74462294	296.9556761	119.0254238
hsa-miR-6848-5p	1.147966597	1.190427925	0.051909552	0.257312466	non-significant	2.928234821	2.246117165	0.727434967	0.709310786	0.291858959	1.774462294	5.477443302	4.938814265
hsa-miR-4284	-1.54361564	5.617166796	0.052093816	0.257312466	non-significant	21.47372202	389.4205635	17.33720005	32.09631306	12.54993524	19.87397769	70.42427102	18.52055349
hsa-miR-3605-3p	-1.079165193	4.706643701	0.052194796	0.257312466	non-significant	26.35411339	44.08004937	23.15667979	29.61372531	11.82028785	14.37314458	26.21347866	23.95324918
hsa-miR-7705	1.087672274	3.106353857	0.05223059	0.257312466	non-significant	4.880391368	26.67264134	1.454869935	4.078537018	0.875576877	12.59868228	19.95354346	18.27361278
hsa-miR-29c-3p	1.451275566	9.022931697	0.052666068	0.258913897	non-significant	276.2301514	687.0310879	117.7232255	348.6262512	118.6406669	1981.187151	237.0950458	365.2253149
hsa-miR-34a-3p	-1.317049469	5.048999151	0.05286904	0.259367989	non-significant	32.21058303	29.19952315	42.1912281	23.58458363	19.55455026	22.53567113	25.82223271	19.26137563
hsa-miR-616-3p	1.170538268	0.665587079	0.053053226	0.259728213	non-significant	0	2.246117165	0.363717484	0.709310786	0.14592948	2.66169344	2.738721651	1.481644279
hsa-miR-379-3p	-1.1218882	2.42211707	0.053296559	0.260375898	non-significant	4.880391368	7.299880787	5.092044771	4.610520107	2.626730632	3.194032128	8.216164952	1.975525706
hsa-miR-5002-3p	0.93555329	2.45164533	0.055015645	0.268061191	non-significant	5.856469642	9.826762598	1.091152451	3.191898536	1.021506357	7.807634092	17.99731371	6.420458544
hsa-miR-186-3p	1.206363354	1.153246166	0.05517792	0.268061191	non-significant	1.952156547	4.772998976	0	0.709310786	0.291858959	3.016585899	5.477443302	3.210229272
hsa-miR-1276	1.170986228	1.197640822	0.055268357	0.268061191	non-significant	2.928234821	3.930705039	0.363717484	0.709310786	0.14592948	1.774462294	4.694951401	5.679636404
hsa-miR-21-5p	1.360623537	12.2788067	0.055326915	0.268061191	non-significant	1533.418968	2544.569984	1805.37235	3342.981733	1791.86808	11639.23052	3692.970523	12477.42036
hsa-miR-1225-3p	-1.167792103	4.619311305	0.056460499	0.27268113	non-significant	52.70822678	30.04181709	13.70002522	31.20967457	11.09064045	4.081263275	38.34210311	25.92877489
hsa-miR-580-5p	1.092591289	1.661207331	0.056513019	0.27268113	non-significant	0.976078274	7.580645433	0.727434967	1.950604661	0	3.016585899	11.34613255	5.185754978
hsa-miR-6504-5p	1.247365661	0.792020267	0.056844903	0.273426544	non-significant	0	3.088411102	0	0.886638482	0.291858959	1.242123605	5.868689252	2.716347846
hsa-miR-6753-5p	1.033504917	3.983608305	0.056900705	0.273426544	non-significant	14.64117411	42.3954615	5.577001416	4.610520107	1.897083235	15.97016064	78.64043597	21.23690134
hsa-miR-2392	1.091331238	6.813147377	0.057223093	0.273879446	non-significant	121.0337059	147.401439	20.97437489	95.22497299	23.20278725	249.4893985	238.6600296	160.7584043
hsa-miR-24-3p	-1.401322218	12.67838535	0.057268422	0.273879446	non-significant	4493.864372	5323.578446	6617.839615	7137.971765	4804.874045	4070.439055	5546.302589	3671.514524
hsa-let-7e-5p	-1.342435431	11.80043698	0.057345334	0.273879446	non-significant	3141.995963	3173.48279	3176.102306	3514.457616	2758.359023	1857.329683	3099.841663	2699.555877
hsa-miR-93-5p	1.289195554	10.77628371	0.058146081	0.277139349	non-significant	950.7002386	504.5340683	627.5338985	966.790601	739.5706025	3466.41209	2581.049533	4405.175383
hsa-miR-744-3p	1.145521145	4.055585461	0.058656853	0.278833788	non-significant	6.832547916	13.47670299	5.819479739	13.29957723	4.961602306	46.13601963	23.86600296	15.80420565
hsa-miR-4521	0.986350523	2.652599029	0.058891464	0.278833788	non-significant	3.904313095	8.984468661	1.212391612	6.561124768	0.875576877	8.694865238	11.34613255	14.07562065
hsa-miR-483-3p	-1.299612289	5.143609221	0.059013942	0.278833788	non-significant	21.47372202	43.23775543	56.49744913	34.9335562	10.65285201	15.43782195	50.86197351	20.74301991
hsa-miR-3665	-1.099507002	5.236228901	0.059064148	0.278833788	non-significant	63.44508779	133.924736	18.54959167	44.15459641	9.339486693	11.35655868	56.33941682	37.2880477
hsa-miR-770-5p	-1.080553555	1.994763591	0.059144473	0.278833788	non-significant	3.904313095	8.42293937	1.93982658	3.191898536	2.480801153	1.064677376	7.042427102	2.716347846
hsa-miR-372-5p	0.989853681	1.985713496	0.059315399	0.278833788	non-significant	0	6.738351496	2.061065741	1.950604661	0.583717918	4.258709505	14.47610015	5.679636404
hsa-miR-6817-3p	1.011269961	2.456344807	0.059333928	0.278833788	non-significant	6.832547916	8.984468661	0.606195806	3.546553929	1.021506357	5.145940651	14.0848542	13.0878578
hsa-miR-6741-5p	1.087065403	1.787341354	0.060448091	0.283501547	non-significant	4.880391368	2.807646457	1.697348257	1.241293875	0.291858959	2.484247211	10.9548866	7.408221397
hsa-miR-23a-3p	-1.51715059	13.61986903	0.060900952	0.285055353	non-significant	5318.650513	9961.248864	15172.59607	10230.74412	10251.98373	8234.214827	10110.57784	5204.275532
hsa-miR-363-5p	1.319406677	4.450008618	0.061906599	0.289185208	non-significant	13.66509583	7.861410079	3.03097903	15.42750959	9.485416173	66.89722847	24.64849486	22.71854562
hsa-miR-4663	0.919693997	3.552966575	0.062224033	0.290090173	non-significant	13.66509583	22.7419363	4.122131481	7.093107858	1.167435837	18.63185408	35.21213551	15.80420565
hsa-miR-448	1.420299023	1.26926174	0.062612089	0.291320136	non-significant	1.952156547	1.684587874	0.242478322	1.241293875	0.583717918	4.436155734	0.7824919	5.432695691
hsa-miR-200c-3p	1.45016803	14.44383162	0.062905242	0.292104538	non-significant	7342.060775	11844.61811	1139.284398	18741.40958	9896.499517	33444.53297	25833.18759	81325.47897
hsa-miR-4793-5p	1.028377525	6.728913494	0.063231723	0.292927785	non-significant	73.20587053	151.332144	52.25407849	42.02666406	30.79112019	114.4528179	556.3517411	131.1255187
hsa-miR-6790-3p	0.983311042	3.796910385	0.063332361	0.292927785	non-significant	13.66509583	39.58781504	3.515935675	6.561124768	1.167435837	19.69653146	39.51584096	25.43489346
hsa-miR-6834-3p	1.031138384	1.266441632	0.063659264	0.293860185	non-significant	1.952156547	3.649940394	0.848674129	1.241293875	0	3.016585899	7.824919002	2.469407132
hsa-miR-1910-3p	1.103216438	0.753257829	0.064162114	0.295599523	non-significant	0.976078274	2.807646457	0.484956645	0.531983089	0	2.306800982	3.129967601	2.222466419
hsa-miR-711	-1.12845285	6.441796725	0.0643119	0.295708639	non-significant	210.8329071	167.3357288	65.59038622	64.19262611	31.37483811	22.71311736	154.5421503	75.56385825
hsa-miR-148b-5p	1.039432122	5.235981471	0.064530065	0.29613112	non-significant	12.68901756	32.84946354	15.03365599	27.48579295	14.00923004	56.25045471	99.37647133	77.29244324
hsa-miR-889-5p	1.096212771	0.921575349	0.064697113	0.296173241	non-significant	0.976078274	2.526881811	0.121239161	1.241293875	0.291858959	1.951908523	4.694951401	2.963288559
hsa-miR-6506-3p	-1.205211667	4.878276138	0.06490983	0.296173241	non-significant	42.94744404	123.8172087	14.54869935	38.65743782	4.669743347	5.145940651	50.86197351	26.66959703
hsa-miR-323a-5p	-1.085862435	4.41351058	0.064918143	0.296173241	non-significant	26.35411339	25.54958276	16.2460476	15.95949268	15.17666588	7.985080321	30.12593816	19.75525706
hsa-miR-6820-5p	-1.169946483	2.440204766	0.065174355	0.296764782	non-significant	1.952156547	7.019116142	3.152218192	6.383797072	4.086025428	2.66169344	6.259935202	3.704110699
hsa-miR-330-3p	-1.271535681	6.935707157	0.065525292	0.297784515	non-significant	112.2490015	128.0286784	124.8763361	143.9900895	68.44092592	31.76287505	113.4613255	143.9664358
hsa-miR-1249-5p	-1.196690819	5.219547995	0.065708369	0.298038928	non-significant	54.66038333	93.49462701	13.09382941	82.28005115	6.420897101	12.77612851	59.46938442	28.15124131
hsa-miR-374c-3p	-1.7662064	3.316718442	0.066295825	0.299595388	non-significant	3.904313095	98.26762598	1.818587418	1.950604661	1.751153755	2.484247211	14.0848542	3.210229272
hsa-miR-2116-5p	-1.005129812	2.697293202	0.066307039	0.299595388	non-significant	9.760782737	7.299880787	3.03097903	9.398367911	3.064519071	4.258709505	5.868689252	5.185754978
hsa-miR-5195-5p	1.033513809	1.100871007	0.066657882	0.30013802	non-significant	1.952156547	3.369175748	0.484956645	0.709310786	0.291858959	3.194032128	5.477443302	1.975525706
hsa-miR-760	-0.935184168	3.83455683	0.066739359	0.30013802	non-significant	27.33019166	30.04181709	7.638067157	12.94492184	6.129038142	6.033171798	28.95220031	9.630687816
hsa-miR-126-5p	1.214509137	7.634794707	0.066811107	0.30013802	non-significant	105.4164536	106.4098007	92.50548001	95.93428377	74.42403459	528.434871	219.880224	314.8494094
hsa-miR-7156-5p	-1.097670547	3.231686066	0.068073896	0.305226168	non-significant	4.880391368	23.02270094	8.850458769	12.59026645	2.334871673	5.855725569	13.3023623	4.691873552
hsa-miR-6751-5p	-1.156331306	5.991388674	0.068235056	0.305364896	non-significant	144.4595845	86.19474622	48.98062113	44.15459641	31.95855603	16.14760687	127.9374257	45.43709124
hsa-miR-7515	-1.067779929	7.96040904	0.068970679	0.307795632	non-significant	326.9862217	515.2031248	159.6719753	294.3639761	120.0999617	100.0796734	350.1651254	237.3100254
hsa-miR-4636	-1.132697308	1.333227121	0.069040726	0.307795632	non-significant	5.856469642	5.334528268	0.96991329	1.595949268	1.021506357	1.951908523	1.17373785	1.234703566
hsa-miR-874-3p	1.029553524	7.758027596	0.069639935	0.309877889	non-significant	227.4262378	218.1541297	79.4116506	88.13186513	75.59147042	418.4182088	408.4607719	405.9705326
hsa-miR-99b-3p	-1.158447449	7.349454759	0.070239811	0.31154005	non-significant	196.191733	213.94266	130.2108591	168.6386393	99.96169351	53.23386881	170.1919883	187.4280013
hsa-miR-6836-3p	-1.226327615	7.936847237	0.070279184	0.31154005	non-significant	662.7571478	388.8590342	134.4542298	332.3121031	65.52233633	41.87731013	463.6264509	202.4913849
hsa-miR-6786-5p	0.897707092	3.122181508	0.070454123	0.311726262	non-significant	8.784704463	19.93428984	2.061065741	4.610520107	1.459294796	13.13102097	28.16970841	10.61845067
hsa-miR-4524a-5p	0.963089271	2.919033233	0.071411245	0.315366044	non-significant	9.760782737	18.53046661	1.454869935	3.191898536	0.875576877	9.582096385	30.90843006	8.642924963
hsa-let-7a-2-3p	-1.30500461	8.852148897	0.071769173	0.316350959	non-significant	348.4599437	545.5257065	321.6474947	464.9532201	396.9281845	370.6851731	332.5590576	219.0364126
hsa-miR-500a-5p	-1.162721054	7.023196976	0.072173679	0.317503333	non-significant	154.2203672	137.855441	118.2081822	138.3156032	75.0077525	97.77287238	133.414869	70.13116256
hsa-miR-107	1.182287543	7.082841738	0.072399645	0.317503333	non-significant	64.42116606	54.18757661	59.407189	74.12297711	56.03692016	310.3534551	201.1004184	250.1509425
hsa-miR-3943	-0.987117047	3.222969128	0.072436794	0.317503333	non-significant	13.66509583	20.77658378	6.910632189	10.63966179	2.480801153	2.129354752	19.56229751	7.65516211
hsa-miR-181b-2-3p	1.447930565	1.003339212	0.073108824	0.319851103	non-significant	2.928234821	3.088411102	0.121239161	0.354655393	0.14592948	0.354892459	5.477443302	6.173517831
hsa-miR-138-5p	-1.298012548	2.303187846	0.073999909	0.322578298	non-significant	3.904313095	7.861410079	1.818587418	1.950604661	5.545320224	1.242123605	5.086197351	4.691873552
hsa-miR-4701-3p	0.999795045	2.375173014	0.074007302	0.322578298	non-significant	2.928234821	9.545997953	2.424783224	2.659915447	0.437788439	3.371478358	30.90843006	4.691873552
hsa-miR-892c-5p	0.975638046	0.920831096	0.07435319	0.323090306	non-significant	0.976078274	3.369175748	0.606195806	0.531983089	0.14592948	2.66169344	4.694951401	1.728584993
hsa-miR-933	0.999056577	1.951995295	0.074400326	0.323090306	non-significant	2.928234821	2.246117165	2.303544063	1.773276964	0.729647398	2.484247211	10.1723947	9.87762853
hsa-miR-548y	1.014067253	1.47011093	0.074809723	0.324267654	non-significant	1.952156547	4.211469685	1.091152451	1.063966179	0.291858959	4.613601963	8.998656853	1.481644279
hsa-miR-3934-3p	0.820419805	1.998763098	0.075090964	0.324886181	non-significant	2.928234821	5.615292913	1.091152451	2.305260054	1.167435837	4.258709505	12.5198704	5.679636404
hsa-miR-1224-3p	-1.018396802	4.285037016	0.075384414	0.325555157	non-significant	59.54077469	28.35722921	12.24515528	13.12224954	6.85868554	6.920402945	34.03839766	16.54502779
hsa-miR-3200-5p	1.345880196	0.769792466	0.075834478	0.326474802	non-significant	0.976078274	0.842293937	0.727434967	0.354655393	0.291858959	3.371478358	1.5649838	1.975525706
hsa-miR-6503-5p	-0.940904246	2.482870624	0.075875807	0.326474802	non-significant	8.784704463	12.9151737	2.424783224	7.625090947	1.459294796	1.951908523	11.34613255	3.704110699
hsa-miR-6516-3p	0.907126046	3.160297792	0.07628826	0.327648295	non-significant	10.73686101	13.75746764	2.788500708	6.383797072	1.167435837	16.85739179	16.4323299	13.0878578
hsa-miR-345-5p	1.133401849	8.708872039	0.076702208	0.328823908	non-significant	279.1583863	252.4074165	166.4613684	286.5615574	138.6330056	385.2357639	546.1793464	1610.547332
hsa-miR-28-3p	-1.221015956	10.9285877	0.077364786	0.331059168	non-significant	2154.20475	1868.488717	1156.136641	2632.074998	1399.755568	1076.033935	1415.527848	1811.063191
hsa-miR-8058	1.010688564	1.016516476	0.077706989	0.33191783	non-significant	1.952156547	3.369175748	0.484956645	0.709310786	0.14592948	1.419569835	8.216164952	2.222466419
hsa-miR-4509	1.082851986	1.753199884	0.07805384	0.33279319	non-significant	3.904313095	6.176822205	0.727434967	1.418621572	0.291858959	2.66169344	19.17105156	2.222466419
hsa-miR-6892-3p	-1.059183055	2.385356273	0.078438614	0.333253008	non-significant	7.808626189	11.23058583	1.576109096	8.866384822	1.459294796	1.242123605	5.868689252	6.173517831
hsa-miR-429	1.390683845	6.354410866	0.078569709	0.333253008	non-significant	20.49764375	40.71087362	8.607980447	52.31167045	43.48698491	246.4728126	53.20944922	131.3724594
hsa-miR-4505	0.876868251	4.745319121	0.078588023	0.333253008	non-significant	15.61725238	32.00716961	13.09382941	18.26475273	7.734262418	40.28029406	76.29296027	43.21462482
hsa-miR-505-3p	-1.239182638	8.590045559	0.079070472	0.334693605	non-significant	258.6607425	485.1613077	396.6945355	401.1152493	241.0755003	308.0466542	278.1758705	212.6159541
hsa-miR-6512-5p	0.952598743	1.813057171	0.07936848	0.335349704	non-significant	1.952156547	8.42293937	0.484956645	2.659915447	0.14592948	3.726370816	10.56364065	5.926577118
hsa-miR-3610	-0.963330392	4.080809599	0.079907266	0.336657371	non-significant	30.25842648	66.26045638	10.18408954	12.76759414	3.210448551	10.11443507	26.21347866	11.35927281
hsa-miR-8071	-1.012430677	4.974729904	0.079965098	0.336657371	non-significant	95.65567082	76.08721898	14.30622102	26.24449907	7.734262418	11.88889737	49.68823566	29.38594488
hsa-miR-548ar-3p	1.051716014	0.823687003	0.080911016	0.34002927	non-significant	0	4.211469685	0.363717484	0.709310786	0	1.951908523	4.303705451	2.469407132
hsa-miR-30a-5p	-1.285689716	11.30486752	0.081187277	0.340579903	non-significant	4202.993046	2070.639262	2261.595313	3178.598959	1206.107149	1988.107554	849.3949577	1853.783934
hsa-miR-197-5p	-1.040394997	5.243348131	0.081415981	0.34092942	non-significant	32.21058303	66.54122102	28.49120289	31.56432997	25.82951789	21.82588621	44.21079236	32.10229272
hsa-miR-6735-5p	1.028022857	2.728100237	0.082662859	0.345533699	non-significant	12.68901756	6.738351496	1.576109096	3.901209322	0.729647398	3.194032128	25.82223271	15.80420565
hsa-miR-4452	1.475487528	1.623270998	0.083066054	0.346601239	non-significant	6.832547916	4.492234331	0.363717484	0.354655393	0	7.807634092	6.259935202	1.975525706
hsa-miR-591	1.595200505	0.095090097	0.08348476	0.347729596	non-significant	0	1.96535252	0	0.177327696	0	0.177446229	6.259935202	0.246940713
hsa-miR-6807-5p	0.985313315	1.500579242	0.084723906	0.351616139	non-significant	2.928234821	6.45758685	0.363717484	1.063966179	0.291858959	2.83913967	12.12862445	2.469407132
hsa-miR-6506-5p	1.082759034	0.66756535	0.084816373	0.351616139	non-significant	0.976078274	1.684587874	0.242478322	1.241293875	0	1.242123605	5.477443302	1.728584993
hsa-miR-3614-3p	0.848182303	4.260605629	0.084943527	0.351616139	non-significant	23.42587857	41.27240291	6.183197222	10.28500639	2.918589592	16.14760687	70.81551697	38.27581055
hsa-miR-4723-3p	-1.337335906	3.501880941	0.085025247	0.351616139	non-significant	11.71293928	17.68817268	4.607088126	32.80562384	1.021506357	1.774462294	17.60606776	9.383747103
hsa-miR-6511b-5p	-0.977799402	2.08883411	0.085296655	0.351616139	non-significant	6.832547916	4.211469685	4.243370643	3.546553929	1.313365316	1.597016064	5.086197351	4.197992125
hsa-miR-3689d	1.048944357	1.535286811	0.08531752	0.351616139	non-significant	3.904313095	3.369175748	1.454869935	0.709310786	0.14592948	3.194032128	4.694951401	6.667399257
hsa-miR-6871-5p	0.946341897	3.021444093	0.08565519	0.35205955	non-significant	11.71293928	10.10752724	4.364609804	1.595949268	1.459294796	7.985080321	20.34478941	19.50831635
hsa-miR-6079	-1.285861416	4.310575887	0.085725374	0.35205955	non-significant	21.47372202	127.7479138	5.092044771	24.64854981	1.313365316	9.404650156	21.90977321	14.07562065
hsa-miR-4283	1.117913338	6.093749231	0.086892856	0.355642	non-significant	66.37332261	46.32616653	27.15757211	52.31167045	14.73887744	159.8790527	264.4822623	21.48384205
hsa-miR-208b-5p	1.140609559	2.785838134	0.086901009	0.355642	non-significant	7.808626189	20.77658378	0.242478322	2.659915447	0.583717918	6.033171798	35.99462741	9.13680639
hsa-miR-7155-3p	0.891962476	0.997665655	0.08767213	0.357877459	non-significant	0	3.649940394	0.606195806	0.886638482	0.291858959	1.242123605	5.477443302	3.704110699
hsa-miR-4686	-0.987994177	4.953980495	0.087752469	0.357877459	non-significant	53.68430505	56.99522307	17.57967838	51.95701506	7.00461502	11.35655868	57.51315467	25.68183418
hsa-miR-520g-3p	-2.156196093	2.360504022	0.088133866	0.358808881	non-significant	0	1.684587874	14.42746019	1.241293875	0.583717918	0.887231147	7.433673052	0.246940713
hsa-miR-642b-5p	1.27739279	1.265323854	0.088644437	0.360262052	non-significant	0	4.211469685	0.363717484	0.886638482	0.583717918	4.258709505	9.781148753	0.246940713
hsa-miR-5589-3p	-1.453385699	3.06129902	0.089165916	0.36174532	non-significant	9.760782737	51.6606948	0.484956645	10.81698948	1.313365316	2.66169344	16.4323299	1.728584993
hsa-miR-1468-3p	0.829661789	3.834746289	0.089317928	0.36174532	non-significant	11.71293928	28.63799386	4.728327288	9.043712518	3.064519071	19.87397769	58.68689252	12.84091709
hsa-miR-5692c	1.379964071	0.345418557	0.089561312	0.362105649	non-significant	0.976078274	0.842293937	0.121239161	0.354655393	0.291858959	1.242123605	3.912459501	0.987762853
hsa-miR-3161	0.780734996	2.318299065	0.089964326	0.363109025	non-significant	3.904313095	8.42293937	2.546022386	2.659915447	0.583717918	5.678279339	16.4323299	6.667399257
hsa-miR-4273	1.65017303	0.067906281	0.090427714	0.363794585	non-significant	0.976078274	0.842293937	0.242478322	0	0	0.177446229	4.303705451	1.234703566
hsa-miR-362-5p	-1.25440022	7.875237378	0.090444453	0.363794585	non-significant	242.0674119	197.6583105	201.9844426	217.5810835	178.4717535	195.0134061	102.5064389	151.6215979
hsa-miR-198	-1.061477105	4.554180362	0.090727085	0.363808741	non-significant	23.42587857	15.44205551	21.45933154	26.42182677	14.15515952	13.48591343	30.12593816	17.53279064
hsa-miR-1539	1.231626916	5.876899801	0.090787461	0.363808741	non-significant	19.52156547	15.72282016	26.91509379	26.06717138	27.58067164	146.7480317	59.86063037	109.1477953
hsa-miR-548w	-0.88771686	2.918070118	0.0909134	0.363808741	non-significant	17.56940893	10.10752724	5.213283932	5.674486286	2.918589592	4.258709505	14.47610015	3.951051412
hsa-miR-6893-5p	-1.163029672	4.795326848	0.091108755	0.363969387	non-significant	30.25842648	167.6164935	9.456654575	21.81130666	6.712756061	5.323386881	50.86197351	24.2001899
hsa-miR-3065-5p	1.020963222	4.578538105	0.09143685	0.364658867	non-significant	9.760782737	16.0035848	5.819479739	12.59026645	13.5714416	42.40964882	65.72931962	35.80640342
hsa-miR-203b-5p	0.903275362	3.589658469	0.091859181	0.365721188	non-significant	14.64117411	12.9151737	6.789393028	5.142503197	2.188942194	25.01991834	27.38721651	12.10009495
hsa-miR-342-3p	-1.321143621	11.77069281	0.092310706	0.36689594	non-significant	2293.783943	2567.873449	3346.07961	3078.40881	2947.629558	2550.079762	1729.3071	2395.324918
hsa-miR-4732-3p	1.19487175	0.689498339	0.092514993	0.367085715	non-significant	0.976078274	1.96535252	0	1.418621572	0	1.419569835	3.912459501	2.716347846
hsa-miR-3945	1.20728293	1.20073554	0.093299477	0.369573095	non-significant	1.952156547	5.334528268	0	1.241293875	0	2.306800982	9.781148753	2.222466419
hsa-miR-4668-5p	0.878691209	2.495218952	0.093670314	0.36981725	non-significant	2.928234821	15.72282016	1.212391612	3.546553929	0.583717918	7.097849174	21.51852726	6.173517831
hsa-miR-3922-5p	0.909632394	1.979993641	0.093749884	0.36981725	non-significant	2.928234821	4.772998976	1.576109096	3.546553929	0.14592948	5.50083311	14.47610015	3.210229272
hsa-miR-6732-3p	0.838736913	2.508252765	0.093834228	0.36981725	non-significant	4.880391368	12.9151737	2.182304902	3.014570839	0.437788439	7.452741633	20.34478941	6.173517831
hsa-miR-3682-3p	-1.285578892	1.8393432	0.094246719	0.370819723	non-significant	13.66509583	13.19593835	0.484956645	2.127932357	0.437788439	1.242123605	5.868689252	1.481644279
hsa-miR-100-3p	-1.117573317	2.06585893	0.094630875	0.37170754	non-significant	2.928234821	3.930705039	2.182304902	4.255864715	3.35637803	3.016585899	3.129967601	2.469407132
hsa-miR-485-3p	-1.050287268	4.759765093	0.095984596	0.375525579	non-significant	17.56940893	41.55316756	27.03633295	21.45665127	16.78189015	9.227203927	55.55692492	18.27361278
hsa-miR-4417	0.926790669	1.088236696	0.096047073	0.375525579	non-significant	0	4.492234331	0.606195806	0.531983089	0.437788439	1.951908523	5.086197351	3.704110699
hsa-miR-554	0.845807846	1.983375454	0.096233206	0.375525579	non-significant	4.880391368	3.930705039	1.818587418	2.127932357	0.583717918	3.548924587	10.9548866	7.408221397
hsa-miR-4747-3p	-0.825823538	3.048086031	0.096243443	0.375525579	non-significant	14.64117411	17.40740803	4.849566449	6.561124768	3.35637803	3.371478358	13.3023623	8.39598425
hsa-miR-7847-3p	-0.896824974	4.578752498	0.096678341	0.376595864	non-significant	43.92352232	39.58781504	13.09382941	34.9335562	7.00461502	10.2918813	44.60203831	20.00219777
hsa-miR-5004-3p	-0.998950409	1.647621402	0.097531879	0.379290641	non-significant	11.71293928	4.211469685	1.576109096	1.241293875	1.021506357	1.419569835	3.521213551	2.469407132
hsa-miR-190a-3p	-0.926243811	2.147227863	0.097982627	0.379690122	non-significant	4.880391368	6.176822205	4.243370643	2.305260054	2.188942194	2.484247211	6.259935202	2.963288559
hsa-miR-26a-2-3p	-1.345126616	4.019976772	0.098091681	0.379690122	non-significant	5.856469642	14.88052622	9.94161122	18.08742504	15.76038379	15.43782195	11.34613255	2.963288559
hsa-miR-4707-3p	-1.504853416	4.021173946	0.098237396	0.379690122	non-significant	16.59333065	152.7359672	2.788500708	4.787847804	1.167435837	6.565510486	12.91111635	11.85315424
hsa-miR-7973	0.886189484	4.080358777	0.098351299	0.379690122	non-significant	19.52156547	39.58781504	4.97080561	9.930351001	1.897083235	12.42123605	89.59532258	22.22466419
hsa-miR-6515-3p	1.251184093	0.468768708	0.098583816	0.379690122	non-significant	1.952156547	0.842293937	0.242478322	0.709310786	0	2.129354752	3.129967601	0.74082214
hsa-miR-513a-3p	0.905562073	5.546281411	0.098664065	0.379690122	non-significant	16.59333065	63.17204527	24.12659308	38.12545473	11.38249941	59.97682552	158.4546098	80.2557318
hsa-miR-301b-3p	-1.320520341	3.51269205	0.098768006	0.379690122	non-significant	12.68901756	70.75269071	1.212391612	16.13682038	1.021506357	3.726370816	11.34613255	10.37150996
hsa-miR-4740-3p	0.904915524	1.437877244	0.100131317	0.383447874	non-significant	0	3.369175748	1.454869935	1.418621572	0.437788439	1.774462294	6.651181152	6.173517831
hsa-miR-937-3p	0.855939437	2.726357761	0.100228674	0.383447874	non-significant	9.760782737	12.9151737	1.93982658	3.191898536	0.729647398	4.791048193	29.34344626	9.87762853
hsa-miR-3170	1.076089839	1.172549193	0.100236054	0.383447874	non-significant	2.928234821	3.088411102	0.848674129	0.709310786	0	1.064677376	8.607410903	3.951051412
hsa-miR-551a	0.967244161	1.30830806	0.101162577	0.385908014	non-significant	0.976078274	3.369175748	0.363717484	1.418621572	0.729647398	4.613601963	3.912459501	2.469407132
hsa-miR-6891-5p	-1.008550664	2.667627299	0.101336963	0.385908014	non-significant	9.760782737	13.47670299	1.333630773	12.59026645	1.459294796	2.306800982	9.389902803	5.679636404
hsa-miR-6881-5p	0.988130889	6.102018306	0.101372852	0.385908014	non-significant	66.37332261	93.77539165	19.15578747	54.9715859	15.46852484	157.5722517	225.3576673	33.09005557
hsa-miR-96-3p	0.962758555	1.101089555	0.101545148	0.385937395	non-significant	0	2.807646457	0.606195806	1.595949268	0.291858959	3.903817046	3.912459501	1.728584993
hsa-miR-4490	1.275564916	1.854826399	0.101792042	0.386249738	non-significant	1.952156547	6.738351496	0.242478322	2.837243143	0.291858959	11.17911245	4.303705451	0.74082214
hsa-miR-16-2-3p	0.915445932	1.949885351	0.102180362	0.386797177	non-significant	0	8.142174724	1.454869935	2.659915447	0.437788439	5.855725569	5.477443302	7.408221397
hsa-miR-4767	-1.060395856	5.113751687	0.102266205	0.386797177	non-significant	48.80391368	76.36798362	46.91955539	17.55544195	8.026121377	9.227203927	60.25187632	32.84311486
hsa-miR-135b-3p	1.036596914	4.087572147	0.102536452	0.387194816	non-significant	14.64117411	9.545997953	4.364609804	15.25018189	5.253461265	47.55558947	21.90977321	13.82867994
hsa-miR-4657	0.839944514	5.896737555	0.103280385	0.389377014	non-significant	52.70822678	91.24850984	29.82483366	37.94812704	12.25807628	86.4163137	167.0620207	100.9987517
hsa-miR-4799-5p	-0.89871129	2.28581486	0.103509359	0.389613878	non-significant	4.880391368	15.16129087	1.212391612	6.206469375	1.751153755	2.484247211	8.216164952	3.210229272
hsa-miR-7855-5p	0.937153493	0.865629067	0.103915425	0.389779594	non-significant	0.976078274	2.526881811	0.727434967	0.886638482	0	2.306800982	4.694951401	1.728584993
hsa-miR-3158-5p	0.931578879	0.951438365	0.104066888	0.389779594	non-significant	0	2.246117165	0.363717484	1.418621572	0.437788439	2.306800982	3.521213551	2.963288559
hsa-miR-4436b-3p	0.882107284	1.966708522	0.104202186	0.389779594	non-significant	0.976078274	7.299880787	1.576109096	1.418621572	1.021506357	5.323386881	16.04108395	2.222466419
hsa-miR-134-3p	-0.864170423	2.278964595	0.104218254	0.389779594	non-significant	7.808626189	8.703704016	3.152218192	4.9651755	1.459294796	1.419569835	6.259935202	5.926577118
hsa-miR-3662	0.807357728	3.725103241	0.105193195	0.391944671	non-significant	4.880391368	26.67264134	4.485848965	8.157074036	4.231954908	21.47099375	35.21213551	17.53279064
hsa-miR-655-3p	-1.206266652	1.684662114	0.105231812	0.391944671	non-significant	0	5.896057559	2.061065741	3.014570839	2.188942194	1.774462294	3.129967601	1.728584993
hsa-miR-7849-3p	0.915719138	4.348728704	0.105298568	0.391944671	non-significant	28.30626994	43.51852008	6.546914706	10.81698948	1.897083235	41.16752521	61.81686012	16.05114636
hsa-miR-152-5p	-1.054348064	3.172430992	0.10689293	0.397248686	non-significant	6.832547916	7.299880787	8.244262963	10.99431718	4.815672826	7.275295404	6.259935202	6.173517831
hsa-miR-193a-3p	1.026140737	6.240246197	0.107463508	0.398737226	non-significant	48.80391368	57.27598772	30.06731198	40.43071479	31.08297915	197.4976533	86.07410903	96.55381888
hsa-miR-486-5p	0.930095851	8.751854537	0.108213301	0.400884979	non-significant	583.6948077	767.3297766	137.3639697	150.5512143	109.1552507	798.6854783	660.0319178	869.725192
hsa-miR-4252	-1.385678604	1.60188574	0.108680392	0.401625473	non-significant	3.904313095	18.81123126	0.727434967	1.418621572	0.291858959	1.951908523	3.521213551	0.246940713
hsa-miR-519d-3p	-1.043799414	3.876887425	0.108828533	0.401625473	non-significant	42.94744404	59.24134024	5.9407189	8.334401733	2.043012714	3.726370816	25.43098676	14.07562065
hsa-miR-582-5p	1.489814857	7.489843826	0.109024	0.401625473	non-significant	46.85175714	32.28793425	50.92044771	60.46874449	98.6483282	741.1929	98.20273348	44.94320981
hsa-miR-3148	0.973720131	1.675544567	0.109098263	0.401625473	non-significant	2.928234821	2.526881811	0.363717484	2.127932357	1.167435837	4.258709505	9.781148753	3.457169985
hsa-miR-4780	0.772012286	3.984707788	0.10987762	0.403860531	non-significant	12.68901756	30.32258173	5.819479739	12.23561105	2.918589592	14.72803704	68.85928722	21.48384205
hsa-miR-924	-1.302780513	6.279641327	0.110285011	0.404723553	non-significant	83.94273154	72.71804323	109.2364843	23.58458363	50.0538115	11.00166622	181.5381209	40.9921584
hsa-miR-7108-3p	-0.935196812	2.680803547	0.110719734	0.405684026	non-significant	18.5454872	12.9151737	3.03097903	7.447763251	0.729647398	2.306800982	10.1723947	5.926577118
hsa-miR-2277-3p	0.791612723	3.114586245	0.111376146	0.407452517	non-significant	2.928234821	9.265233307	3.758413998	6.738452465	2.918589592	9.759542615	26.60472461	14.56950208
hsa-miR-605-5p	0.870168486	4.794515863	0.111984167	0.408978248	non-significant	28.30626994	64.5758685	6.910632189	15.0728542	5.983108663	28.74628916	152.1946746	22.4716049
hsa-miR-1296-3p	-1.252582519	1.474644529	0.11214201	0.408978248	non-significant	7.808626189	5.896057559	0.242478322	4.610520107	0.291858959	0.532338688	3.521213551	2.222466419
hsa-miR-7106-5p	0.843648504	3.220407726	0.112345456	0.409083998	non-significant	11.71293928	14.59976157	2.667261547	4.433192411	2.480801153	19.16419277	21.51852726	7.902102824
hsa-miR-548at-5p	1.454222559	0.074527098	0.113326708	0.412017256	non-significant	0	0	0.242478322	0.354655393	0.291858959	0.709784917	3.912459501	0.493881426
hsa-miR-412-3p	0.98494988	1.64310453	0.114271325	0.414145501	non-significant	1.952156547	7.580645433	1.212391612	1.063966179	0	1.242123605	11.7373785	6.667399257
hsa-let-7c-5p	-1.061640107	14.77653517	0.11447693	0.414145501	non-significant	44074.81445	28475.15036	25280.66866	22996.033	15942.50379	16015.76432	22679.35399	29484.47422
hsa-miR-5699-5p	0.824624955	3.923994876	0.114565424	0.414145501	non-significant	11.71293928	28.63799386	4.00089232	12.05828336	3.50230751	26.08459572	55.94817087	10.12456924
hsa-miR-6811-3p	-0.913667603	2.357211514	0.11461852	0.414145501	non-significant	12.68901756	7.580645433	4.00089232	1.950604661	2.043012714	3.903817046	6.259935202	2.716347846
hsa-miR-3149	0.898643722	2.110812899	0.115223407	0.4156906	non-significant	4.880391368	10.10752724	1.454869935	1.418621572	0.291858959	4.081263275	21.12728131	3.457169985
hsa-miR-6748-5p	0.779907953	1.557812719	0.115648455	0.415714468	non-significant	1.952156547	4.772998976	0.727434967	1.595949268	0.729647398	1.951908523	7.824919002	5.926577118
hsa-miR-3135a	0.89096219	1.563885106	0.115878732	0.415714468	non-significant	4.880391368	3.369175748	0.848674129	1.595949268	0.291858959	2.306800982	7.042427102	6.173517831
hsa-miR-4540	-0.933319738	7.411736666	0.115988687	0.415714468	non-significant	299.65603	363.3094515	111.9037458	150.728542	73.11066927	49.68494422	300.8681356	184.2177721
hsa-miR-4726-3p	0.970437377	1.467082661	0.116072742	0.415714468	non-significant	0	3.088411102	1.333630773	0.886638482	0.875576877	2.129354752	3.912459501	7.65516211
hsa-miR-34a-5p	-1.127406016	9.283153648	0.116116408	0.415714468	non-significant	484.1348237	613.1899861	546.5461388	619.5829714	451.7976688	465.2640134	377.9435878	514.130565
hsa-miR-127-5p	-0.947885335	5.131263095	0.117106086	0.418113449	non-significant	33.1866613	41.27240291	30.55226863	33.33760693	21.01384506	13.66335966	55.94817087	34.81864057
hsa-miR-6511a-3p	-0.891369376	5.03813886	0.117143086	0.418113449	non-significant	31.23450476	51.6606948	21.82304902	34.40157311	19.9923387	17.92206916	43.03705451	32.84311486
hsa-miR-561-5p	0.992875956	1.577459261	0.117522709	0.418254765	non-significant	2.928234821	7.299880787	0.242478322	1.595949268	0.14592948	5.323386881	7.433673052	2.469407132
hsa-miR-8052	0.930486342	2.000244833	0.117713335	0.418254765	non-significant	4.880391368	8.42293937	1.212391612	2.127932357	0	5.855725569	12.91111635	3.951051412
hsa-miR-4263	1.357780764	0.948485788	0.117717759	0.418254765	non-significant	2.928234821	0.561529291	1.091152451	0	0.14592948	2.306800982	7.042427102	1.728584993
hsa-miR-3152-5p	1.098222394	0.466106342	0.117913124	0.418315093	non-significant	0	3.088411102	0.242478322	0.354655393	0	1.774462294	3.912459501	0.74082214
hsa-miR-135a-3p	-1.354255606	0.621528117	0.118226553	0.418793454	non-significant	0	2.526881811	1.454869935	1.063966179	0.437788439	0.532338688	0.39124595	1.234703566
hsa-miR-6889-3p	-0.970641582	3.375804225	0.119473044	0.422475652	non-significant	21.47372202	11.51135047	5.455762255	9.221040215	5.983108663	1.774462294	25.43098676	7.65516211
hsa-miR-493-3p	-0.891544226	4.092222131	0.119843089	0.422475652	non-significant	23.42587857	26.67264134	16.85224341	19.32871891	4.231954908	4.968494422	27.38721651	20.00219777
hsa-miR-3655	-1.045536061	5.199292103	0.119886998	0.422475652	non-significant	117.1293928	68.2258089	21.70180986	20.21535739	12.54993524	5.323386881	66.12056557	40.9921584
hsa-miR-6072	0.813481389	1.640170572	0.119986688	0.422475652	non-significant	1.952156547	8.703704016	0.727434967	1.418621572	0.14592948	3.194032128	8.216164952	5.185754978
hsa-miR-4302	0.753229691	1.914253281	0.120806039	0.424001842	non-significant	0.976078274	5.053763622	1.697348257	1.950604661	1.167435837	3.371478358	11.7373785	5.926577118
hsa-miR-4770	-1.423941955	1.076460371	0.120842322	0.424001842	non-significant	1.952156547	1.123058583	1.697348257	0.531983089	1.897083235	0.532338688	3.521213551	0.493881426
hsa-miR-382-3p	0.85310993	6.294762232	0.120962573	0.424001842	non-significant	111.2729232	109.4982118	34.55316095	35.1108839	16.78189015	75.59209371	405.3308043	88.40477534
hsa-let-7d-3p	0.873261503	9.659372169	0.121456162	0.425096567	non-significant	787.6951669	750.7646625	326.1333437	506.0932456	276.3904343	780.0536243	2000.049297	2167.151699
hsa-miR-106a-3p	0.72542031	3.698347522	0.122315757	0.426804055	non-significant	14.64117411	18.24970197	4.485848965	9.398367911	3.210448551	13.3084672	28.95220031	29.38594488
hsa-miR-6803-5p	-1.025275517	3.511832937	0.122453528	0.426804055	non-significant	12.68901756	22.7419363	4.485848965	24.64854981	2.480801153	1.951908523	16.04108395	14.32256137
hsa-miR-2110	-0.919127494	6.601161854	0.122490034	0.426804055	non-significant	108.3446884	202.4313095	62.68064635	95.93428377	53.11833057	50.7496216	94.68151993	116.5560166
hsa-miR-1225-5p	0.82860248	3.14587641	0.122871303	0.427497338	non-significant	8.784704463	26.39187669	2.061065741	2.659915447	1.605224275	12.95357474	21.12728131	14.56950208
hsa-miR-1292-5p	-0.967877742	5.142199218	0.124070753	0.431030987	non-significant	51.7321485	172.1087278	15.15489515	25.88984368	9.047627734	10.11443507	47.73200591	44.20238767
hsa-miR-514a-3p	-0.904778195	2.061610932	0.124564861	0.432107395	non-significant	6.832547916	4.211469685	2.667261547	3.191898536	2.334871673	3.548924587	4.303705451	1.975525706
hsa-miR-500a-3p	-0.953709516	7.748320802	0.125261102	0.433270488	non-significant	355.2924916	225.7347751	178.1003278	170.4119163	120.9755386	135.9238117	259.004819	188.4157642
hsa-miR-6762-3p	0.799326829	1.727406524	0.125269676	0.433270488	non-significant	1.952156547	5.334528268	0.727434967	1.773276964	1.021506357	2.484247211	7.824919002	7.161280684
hsa-miR-517b-3p	-1.222432451	3.46761243	0.125534913	0.43354841	non-significant	17.56940893	67.66427961	0.96991329	12.94492184	0.875576877	3.371478358	17.21482181	8.149043537
hsa-miR-378d	-0.954180179	4.454463664	0.126285009	0.434785693	non-significant	30.25842648	26.11111205	11.63895948	30.67769148	11.52842889	18.63185408	10.1723947	20.4960792
hsa-miR-490-3p	-1.107706886	5.171784411	0.126605549	0.434785693	non-significant	38.06705267	49.41457764	51.890361	45.57321799	3.940095949	8.694865238	54.77443302	37.78192913
hsa-miR-200a-3p	1.412949776	10.08594097	0.126648497	0.434785693	non-significant	231.3305509	211.6965428	63.7717988	543.3320619	725.9991609	3413.533114	505.8810135	1737.96874
hsa-miR-6515-5p	0.724932133	1.595831428	0.126880534	0.434785693	non-significant	1.952156547	4.772998976	0.848674129	1.773276964	0.729647398	4.258709505	6.259935202	3.704110699
hsa-miR-3615	0.847362288	6.574903992	0.126961839	0.434785693	non-significant	53.68430505	102.7598603	54.0726659	55.68089668	31.81262655	95.99841008	254.3098676	232.6181519
hsa-miR-3960	-0.930347843	7.11888156	0.127005629	0.434785693	non-significant	270.3736818	400.3703847	64.13551628	174.3131256	33.85563926	46.66835832	206.5778617	163.4747522
hsa-miR-4725-5p	-0.871911133	4.480436624	0.128133337	0.438006816	non-significant	40.01920922	62.89128063	19.88322244	16.31414807	3.940095949	8.517419009	47.34075996	17.77973135
hsa-miR-769-3p	0.810726561	4.489639602	0.128472926	0.438528403	non-significant	11.71293928	19.09199591	8.244262963	21.81130666	7.734262418	24.48757965	52.81820327	52.59837192
hsa-miR-5187-5p	-0.889544567	1.702836386	0.128694443	0.438646029	non-significant	5.856469642	10.66905654	1.212391612	2.659915447	0.583717918	1.951908523	2.738721651	2.963288559
hsa-miR-4722-3p	1.164676184	0.947787028	0.129988014	0.442412036	non-significant	3.904313095	1.123058583	0.484956645	0.709310786	0.14592948	2.484247211	4.694951401	2.222466419
hsa-miR-7852-3p	0.933391356	1.277822337	0.131662018	0.447460045	non-significant	3.904313095	3.649940394	0.121239161	1.418621572	0.291858959	3.016585899	7.042427102	2.469407132
hsa-miR-4474-3p	0.869502547	1.477848507	0.131977599	0.44788346	non-significant	4.880391368	4.211469685	0.96991329	0.886638482	0.14592948	3.194032128	7.042427102	3.951051412
hsa-miR-378i	-0.794959462	2.228261671	0.132494461	0.448056766	non-significant	9.760782737	7.299880787	2.303544063	5.319830893	1.313365316	2.83913967	4.694951401	4.691873552
hsa-miR-3674	1.208243406	0.299514979	0.132526957	0.448056766	non-significant	0.976078274	2.246117165	0	0.354655393	0	1.064677376	4.303705451	0.74082214
hsa-miR-2117	-1.438831255	4.129582643	0.132601874	0.448056766	non-significant	5.856469642	142.62844	2.182304902	21.98863436	1.167435837	5.50083311	35.99462741	3.951051412
hsa-miR-6736-5p	0.846575513	1.809011186	0.133140738	0.44923026	non-significant	5.856469642	6.45758685	1.212391612	0.886638482	0.291858959	3.194032128	9.389902803	6.420458544
hsa-miR-4446-3p	0.788929727	4.027154447	0.133580413	0.44985321	non-significant	22.44980029	41.27240291	4.364609804	4.9651755	3.35637803	13.13102097	61.42561417	30.62064844
hsa-miR-4281	-0.917873111	5.949757224	0.133805108	0.44985321	non-significant	151.2921324	108.0943886	41.34255398	42.55864715	24.07836413	18.45440785	137.3273285	51.36366835
hsa-miR-3150a-5p	0.757466466	2.409579618	0.133941155	0.44985321	non-significant	3.904313095	12.35364441	2.788500708	1.418621572	0.729647398	4.436155734	15.25859205	10.61845067
hsa-miR-488-5p	-1.318215673	1.033558479	0.134092705	0.44985321	non-significant	0	1.96535252	1.333630773	1.950604661	1.459294796	0.532338688	3.129967601	0.74082214
hsa-miR-4423-3p	-0.99421949	1.011378194	0.134895425	0.451347295	non-significant	1.952156547	2.246117165	2.061065741	1.418621572	0.437788439	0.887231147	1.956229751	1.481644279
hsa-miR-302d-3p	-1.058424177	4.269571458	0.135082458	0.451347295	non-significant	6.832547916	31.44564031	30.91598611	18.08742504	4.086025428	8.33997278	32.86465981	13.58173923
hsa-miR-6746-5p	-1.22446435	3.87211067	0.135169203	0.451347295	non-significant	12.68901756	117.0788572	6.183197222	5.49715859	0.875576877	4.968494422	17.60606776	13.0878578
hsa-miR-4443	0.874903352	4.035431084	0.135307952	0.451347295	non-significant	4.880391368	31.44564031	5.092044771	5.142503197	7.880191897	18.80930031	77.46669812	16.54502779
hsa-miR-3912-3p	0.94121517	0.672404858	0.136686088	0.454950745	non-significant	0.976078274	1.96535252	0.363717484	0.354655393	0.437788439	1.951908523	3.521213551	1.481644279
hsa-miR-4787-3p	-0.841067607	5.123702126	0.136776237	0.454950745	non-significant	70.2776357	51.6606948	24.00535392	27.30846525	15.76038379	11.88889737	61.42561417	38.76969198
hsa-miR-4536-5p	-1.276726388	0.334884937	0.137425377	0.456456986	non-significant	1.952156547	2.807646457	0.121239161	0.709310786	0.583717918	0.532338688	0.7824919	0.493881426
hsa-miR-323b-5p	-0.874155028	1.136909745	0.137618375	0.456456986	non-significant	5.856469642	4.772998976	0.727434967	1.595949268	0.437788439	0.887231147	3.521213551	1.234703566
hsa-miR-6892-5p	-0.89578316	5.937979033	0.137897227	0.456735873	non-significant	86.87096636	104.1636835	42.67618475	80.50677418	22.47313986	17.38973048	105.2451606	71.11892541
hsa-miR-548ah-3p	1.218305094	0.754807493	0.138310291	0.457457873	non-significant	1.952156547	1.403823228	0.121239161	0.354655393	0.583717918	1.951908523	5.086197351	1.481644279
hsa-miR-197-3p	-0.976688693	10.79839194	0.13866292	0.457978236	non-significant	1188.863337	2531.65481	1395.583985	2215.886895	1063.971836	981.9874333	2137.767871	1725.621704
hsa-miR-941	0.845437752	6.167666038	0.139028085	0.45853848	non-significant	54.66038333	76.36798362	47.76822952	38.65743782	17.65746703	83.04483534	114.6350634	201.7505627
hsa-miR-7706	0.735232624	5.242120258	0.13973907	0.459700403	non-significant	35.13881785	49.13381299	14.54869935	24.11656672	13.13365316	44.18411111	119.3300148	64.20458544
hsa-miR-5047	-1.169688512	4.268341329	0.139772447	0.459700403	non-significant	35.13881785	115.9557987	3.879653159	20.57001279	0.729647398	7.985080321	34.42964361	10.61845067
hsa-miR-1178-5p	0.890799338	1.209694492	0.141394228	0.464063377	non-significant	0	6.176822205	0.484956645	0.886638482	0.291858959	1.597016064	10.1723947	2.222466419
hsa-miR-378b	1.138178753	0.762585538	0.141648556	0.464063377	non-significant	2.928234821	1.684587874	0.242478322	0.354655393	0.291858959	0.709784917	5.477443302	2.963288559
hsa-miR-6861-3p	0.710907711	1.919226423	0.141692698	0.464063377	non-significant	1.952156547	5.896057559	1.333630773	1.950604661	1.167435837	3.548924587	11.34613255	5.679636404
hsa-let-7b-3p	-0.978512526	10.20012813	0.141996937	0.464411182	non-significant	1063.925318	1610.746772	818.0006207	1181.002458	822.1666879	922.8978389	1045.409179	943.5604653
hsa-miR-1294	-1.205851858	0.733759129	0.142377596	0.465007607	non-significant	2.928234821	4.492234331	1.333630773	0.354655393	0.14592948	0.887231147	1.17373785	0.74082214
hsa-miR-542-5p	-0.998935184	4.638827776	0.142603999	0.465099274	non-significant	49.77999196	135.3285592	10.54780703	15.60483729	2.188942194	10.64677376	31.69092196	25.92877489
hsa-miR-4308	-0.9783869	1.482032219	0.14283702	0.465212238	non-significant	2.928234821	10.10752724	1.454869935	1.773276964	0.583717918	1.242123605	1.5649838	3.210229272
hsa-miR-376c-3p	-1.112323088	3.120851271	0.143355925	0.465791428	non-significant	1.952156547	52.22222409	5.334523094	5.674486286	1.751153755	6.920402945	6.651181152	4.938814265
hsa-miR-593-3p	0.705789676	1.943109	0.143412115	0.465791428	non-significant	1.952156547	8.703704016	1.212391612	2.305260054	0.583717918	2.66169344	14.47610015	5.679636404
hsa-miR-1270	-0.744850281	2.958520362	0.143700436	0.466082326	non-significant	9.760782737	12.9151737	4.364609804	7.447763251	3.940095949	4.436155734	10.1723947	8.149043537
hsa-miR-6883-5p	0.687406187	2.679392794	0.143992149	0.466383412	non-significant	4.880391368	14.03823228	2.182304902	3.723881625	1.313365316	3.903817046	24.64849486	11.1123321
hsa-miR-6716-3p	-0.827159	2.727820544	0.144626792	0.467069768	non-significant	7.808626189	9.826762598	4.00089232	8.866384822	2.480801153	1.419569835	13.69360825	6.667399257
hsa-miR-181d-5p	1.091422217	7.321339095	0.14475902	0.467069768	non-significant	53.68430505	48.29151905	76.74438905	67.02986925	84.05538024	317.6287505	114.6350634	407.9460583
hsa-miR-216b-5p	-0.950601818	1.379921491	0.144801587	0.467069768	non-significant	1.952156547	4.772998976	1.333630773	4.078537018	0.437788439	1.419569835	4.694951401	0.74082214
hsa-miR-3913-5p	0.80093312	3.118690705	0.14525512	0.467615471	non-significant	17.56940893	15.72282016	2.303544063	3.546553929	1.021506357	9.227203927	24.25724891	16.54502779
hsa-miR-329-3p	-1.064196535	5.650608323	0.145369586	0.467615471	non-significant	39.04313095	62.04898669	42.1912281	54.6169305	32.10448551	55.71811602	39.90708691	13.0878578
hsa-miR-6806-5p	0.701050053	2.960762515	0.146110688	0.469355565	non-significant	7.808626189	17.40740803	2.182304902	5.49715859	1.167435837	12.42123605	16.04108395	10.86539138
hsa-let-7f-2-3p	1.02647859	4.081346306	0.146342761	0.469457968	non-significant	4.880391368	9.265233307	6.910632189	14.8955265	5.983108663	50.03983668	10.1723947	16.05114636
hsa-miR-4531	-0.903486176	5.040114782	0.146876875	0.470527693	non-significant	115.1772363	55.02987055	13.21506857	20.0380297	11.52842889	12.95357474	43.81954641	39.2635734
hsa-miR-378a-5p	-0.991325752	7.487255705	0.147345776	0.471385872	non-significant	136.6509583	186.1469601	97.71876394	181.5835612	157.311979	89.4328996	236.7037998	171.6237957
hsa-miR-1269b	-1.202569026	2.343828109	0.147700982	0.471878477	non-significant	29.28234821	5.896057559	1.212391612	3.191898536	0.583717918	1.774462294	11.34613255	1.481644279
hsa-miR-2278	0.884519588	1.49692113	0.148947804	0.475214421	non-significant	0.976078274	3.088411102	1.333630773	0.886638482	0.875576877	5.145940651	6.651181152	1.728584993
hsa-miR-382-5p	-0.901316483	5.158219627	0.149992571	0.477897525	non-significant	40.01920922	35.09558071	37.8266183	26.95380986	19.11676182	13.13102097	70.42427102	31.36147058
hsa-miR-383-3p	0.682449382	2.40555996	0.15022309	0.477982559	non-significant	1.952156547	10.66905654	2.182304902	3.014570839	1.313365316	3.903817046	17.21482181	9.630687816
hsa-miR-6825-3p	0.763554179	3.555769967	0.150443751	0.478036037	non-significant	18.5454872	21.33811307	5.213283932	4.433192411	1.605224275	21.29354752	26.60472461	13.58173923
hsa-miR-513c-3p	-1.201775761	0.799457032	0.151078086	0.479402045	non-significant	0	5.615292913	0.96991329	0.709310786	0.729647398	0.532338688	2.347475701	0.74082214
hsa-miR-3939	-0.845844671	3.371897248	0.15156874	0.479986772	non-significant	19.52156547	36.21863929	6.183197222	9.575695608	1.021506357	5.145940651	16.4323299	9.383747103
hsa-miR-486-3p	0.687820822	2.742200309	0.151671726	0.479986772	non-significant	4.880391368	8.142174724	4.243370643	3.546553929	1.459294796	9.227203927	12.5198704	11.60621352
hsa-miR-629-5p	0.925702346	5.734237723	0.152414904	0.48168861	non-significant	37.0909744	19.93428984	30.43102947	21.81130666	23.49464621	103.0962593	83.33538737	97.0477003
hsa-miR-612	0.727246498	2.761973739	0.153972481	0.485509039	non-significant	11.71293928	11.51135047	2.546022386	2.659915447	1.021506357	5.323386881	21.90977321	12.59397638
hsa-miR-1252-3p	0.823009634	0.845996986	0.154037836	0.485509039	non-significant	1.952156547	2.526881811	0.363717484	1.241293875	0	1.951908523	3.912459501	2.222466419
hsa-miR-191-3p	0.704878018	3.37486877	0.154528593	0.486402081	non-significant	13.66509583	13.47670299	4.00089232	4.433192411	3.35637803	14.37314458	22.69226511	17.28584993
hsa-miR-603	0.913019177	1.91051104	0.155322148	0.487856807	non-significant	0	6.45758685	0.242478322	4.433192411	0.729647398	3.903817046	14.47610015	4.444932838
hsa-miR-5705	0.698413231	1.901346773	0.155491557	0.487856807	non-significant	2.928234821	5.334528268	0.848674129	3.369226232	0.729647398	3.726370816	12.12862445	4.691873552
hsa-miR-599	0.920052739	1.532350887	0.155614879	0.487856807	non-significant	2.928234821	8.703704016	0.242478322	1.241293875	0	3.194032128	7.433673052	4.691873552
hsa-miR-938	0.823939977	3.288702639	0.155884476	0.488049529	non-significant	19.52156547	15.72282016	3.03097903	3.014570839	1.605224275	4.791048193	44.60203831	17.77973135
hsa-miR-4692	0.830461341	1.738142824	0.156355806	0.488324865	non-significant	5.856469642	5.334528268	0.606195806	1.063966179	0.729647398	3.194032128	11.7373785	3.951051412
hsa-miR-5192	0.800341775	0.707968982	0.156388901	0.488324865	non-significant	0	3.930705039	0.242478322	0.709310786	0.14592948	1.064677376	4.694951401	2.222466419
hsa-miR-6757-3p	-0.75093463	1.735462722	0.15680427	0.488970762	non-significant	3.904313095	8.42293937	2.303544063	2.127932357	0.875576877	1.242123605	6.259935202	2.716347846
hsa-miR-2277-5p	0.679117961	4.81874755	0.157556557	0.490664177	non-significant	29.28234821	50.81840087	11.8814378	14.54087111	8.026121377	37.44115439	84.90037118	40.25133626
hsa-miR-7111-3p	-0.800898331	1.923925206	0.159292615	0.495189268	non-significant	4.880391368	3.649940394	1.697348257	6.029141679	1.313365316	1.951908523	6.651181152	2.469407132
hsa-miR-7109-5p	-0.925541932	1.854824516	0.159431939	0.495189268	non-significant	10.73686101	5.615292913	1.212391612	5.142503197	0.291858959	1.597016064	6.651181152	1.975525706
hsa-miR-4504	0.874110597	1.366448758	0.160452167	0.496948813	non-significant	0	5.615292913	1.576109096	0.886638482	0	2.306800982	5.477443302	5.185754978
hsa-miR-1224-5p	0.676658572	3.660813431	0.160523969	0.496948813	non-significant	6.832547916	17.68817268	7.153110512	8.689057126	3.35637803	10.64677376	41.08082476	23.95324918
hsa-miR-6795-3p	0.696681148	1.191682249	0.160748195	0.496948813	non-significant	0.976078274	4.492234331	0.606195806	1.063966179	0.437788439	1.419569835	6.259935202	3.951051412
hsa-miR-3195	-0.840974629	6.238614042	0.160846119	0.496948813	non-significant	125.9140973	204.1158974	57.95231906	47.34649495	26.99695372	22.71311736	136.5448366	87.6639532
hsa-miR-661	0.756482412	1.555196126	0.161791878	0.49894363	non-significant	1.952156547	3.088411102	1.212391612	1.950604661	0.583717918	1.597016064	10.1723947	4.938814265
hsa-miR-1228-3p	-0.815420267	2.991951818	0.161917314	0.49894363	non-significant	26.35411339	14.59976157	2.909739869	7.093107858	1.751153755	2.83913967	16.04108395	6.914339971
hsa-miR-551b-3p	-1.185176103	0.894397986	0.163206622	0.502256599	non-significant	0	2.526881811	0.848674129	2.837243143	0.729647398	1.064677376	1.956229751	0.493881426
hsa-miR-3120-5p	0.782195409	8.608008636	0.163948492	0.503878392	non-significant	475.3501193	422.2700271	186.46583	200.2029693	115.8680068	240.9719795	1699.181161	770.2080846
hsa-miR-181c-5p	1.045082404	9.51991314	0.164486677	0.504870757	non-significant	273.3019166	260.5495912	337.2873465	395.2634354	365.4074169	1943.923443	472.6251077	1151.237605
hsa-miR-1207-3p	0.769963646	12.66093651	0.165328764	0.504887684	non-significant	8026.291644	6892.491286	3375.419487	3296.344549	1788.073913	5969.646048	26082.41126	11013.30887
hsa-miR-7845-5p	0.779167009	1.388487233	0.165500514	0.504887684	non-significant	2.928234821	3.930705039	1.091152451	0.709310786	0.437788439	1.774462294	5.086197351	5.926577118
hsa-miR-1307-5p	0.868375068	5.725188081	0.165771387	0.504887684	non-significant	40.01920922	29.76105244	22.1867665	25.0032052	26.12137684	105.0481678	72.77174672	92.84970818
hsa-miR-4529-3p	0.794933476	3.029598933	0.166117159	0.504887684	non-significant	8.784704463	22.18040701	3.879653159	2.48258775	0.437788439	6.210618027	29.34344626	15.55726493
hsa-miR-6822-3p	0.659290385	1.411449028	0.166228187	0.504887684	non-significant	1.952156547	4.772998976	0.727434967	1.595949268	0.437788439	2.66169344	6.259935202	3.951051412
hsa-miR-548t-5p	1.009905597	0.923920542	0.166294018	0.504887684	non-significant	1.952156547	3.088411102	0.606195806	0.354655393	0.14592948	4.081263275	2.347475701	0.987762853
hsa-miR-5007-5p	0.83704993	0.692738996	0.166407995	0.504887684	non-significant	1.952156547	2.526881811	0.606195806	0.354655393	0	1.419569835	3.129967601	2.469407132
hsa-miR-4532	-1.017728854	6.192920327	0.16645998	0.504887684	non-significant	313.3211258	99.67144921	42.43370643	20.57001279	19.84640922	25.72970326	147.1084772	54.82083834
hsa-miR-1206	0.756553061	1.131090321	0.166538906	0.504887684	non-significant	0	4.492234331	0.96991329	1.063966179	0.14592948	1.064677376	7.042427102	3.704110699
hsa-miR-4682	0.806224769	1.556864258	0.166645231	0.504887684	non-significant	2.928234821	3.930705039	1.818587418	0.709310786	0.291858959	3.903817046	4.303705451	5.185754978
hsa-miR-5008-3p	0.705720908	2.47297528	0.16735779	0.505858071	non-significant	4.880391368	10.66905654	1.818587418	4.255864715	0.729647398	2.83913967	17.60606776	12.34703566
hsa-miR-6502-5p	1.017543922	0.87840371	0.167396957	0.505858071	non-significant	0	4.211469685	0.363717484	0.177327696	0.437788439	0.532338688	8.607410903	2.222466419
hsa-miR-6819-5p	0.654160395	2.227644824	0.167733175	0.506104557	non-significant	1.952156547	9.826762598	1.333630773	2.305260054	1.605224275	5.323386881	10.9548866	7.65516211
hsa-miR-3121-3p	0.807362725	1.33219092	0.168550764	0.506104557	non-significant	1.952156547	1.684587874	0.727434967	1.773276964	0.729647398	1.419569835	9.389902803	3.457169985
hsa-miR-3670	0.842338144	1.968306162	0.168735591	0.506104557	non-significant	6.832547916	9.826762598	0.727434967	1.241293875	0.14592948	4.258709505	9.781148753	6.914339971
hsa-miR-3157-5p	-0.730090626	1.973684631	0.168742599	0.506104557	non-significant	5.856469642	4.211469685	3.03097903	3.014570839	1.605224275	2.306800982	4.303705451	3.951051412
hsa-miR-6862-3p	-0.903882971	3.873698145	0.168768022	0.506104557	non-significant	31.23450476	67.38351496	3.637174837	14.7181988	1.459294796	8.517419009	22.30101916	11.35927281
hsa-miR-181a-2-3p	-0.876256755	7.090126092	0.16877346	0.506104557	non-significant	172.7658544	138.1362057	145.9719501	130.3358569	56.62063808	79.67335698	150.2384448	149.8930129
hsa-miR-6839-3p	0.748004539	1.708888775	0.169187216	0.506697345	non-significant	1.952156547	6.738351496	0.727434967	2.659915447	0.291858959	5.50083311	7.042427102	2.963288559
hsa-miR-548e-5p	0.725248689	3.414480055	0.169744012	0.507205328	non-significant	9.760782737	32.84946354	3.152218192	5.142503197	1.313365316	6.920402945	43.42830046	18.76749421
hsa-miR-6507-3p	0.670284962	2.662850522	0.169789417	0.507205328	non-significant	6.832547916	9.265233307	2.182304902	4.433192411	1.459294796	10.2918813	11.7373785	8.39598425
hsa-miR-4483	0.736787612	5.522960267	0.170578343	0.508913759	non-significant	35.13881785	62.89128063	22.06552734	30.14570839	14.15515952	53.23386881	214.0115347	41.23909911
hsa-miR-361-3p	-0.947861144	8.802299089	0.171151907	0.509976139	non-significant	335.7709261	494.9880703	342.2581521	521.6980829	293.026395	256.9421401	325.1253845	549.443087
hsa-miR-659-5p	0.716737644	1.722576144	0.17145917	0.510243343	non-significant	1.952156547	3.649940394	2.061065741	2.127932357	0.291858959	4.968494422	7.433673052	3.457169985
hsa-miR-30c-1-3p	-0.772309348	4.354237722	0.172017705	0.510768972	non-significant	20.49764375	25.26881811	12.73011193	22.34328975	12.40400576	14.55059081	23.47475701	20.24913849
hsa-miR-6819-3p	-0.767327583	2.76923783	0.172071424	0.510768972	non-significant	15.61725238	10.94982118	3.515935675	6.561124768	2.188942194	1.419569835	10.1723947	9.630687816
hsa-miR-3928-5p	0.648254494	3.848686462	0.174304619	0.516743783	non-significant	13.66509583	33.41099283	4.122131481	7.802418643	4.086025428	13.48591343	46.16702211	25.18795275
hsa-miR-3183	0.908797794	6.418198527	0.174755339	0.517425846	non-significant	30.25842648	44.08004937	41.34255398	56.74486286	39.83874793	118.356635	95.07276588	244.7182468
hsa-miR-4433a-3p	-0.780789664	3.071871954	0.174977591	0.517430582	non-significant	15.61725238	13.75746764	6.910632189	5.319830893	3.064519071	1.951908523	20.73603536	7.161280684
hsa-miR-520b	-1.588657939	1.835137169	0.175337874	0.517842966	non-significant	29.28234821	0.842293937	0.484956645	0.531983089	0.583717918	0.887231147	1.17373785	4.197992125
hsa-miR-3124-5p	0.717655261	2.393383914	0.175679777	0.518200098	non-significant	4.880391368	6.176822205	1.697348257	3.191898536	1.751153755	9.582096385	10.9548866	4.691873552
hsa-miR-942-3p	0.709856786	2.783986936	0.17602444	0.518564462	non-significant	11.71293928	5.053763622	2.546022386	3.901209322	1.897083235	7.452741633	17.99731371	11.85315424
hsa-miR-6810-5p	0.792476462	1.570666099	0.176619403	0.519186705	non-significant	3.904313095	2.526881811	0.96991329	1.595949268	0.729647398	3.726370816	10.1723947	1.975525706
hsa-miR-20b-3p	1.026473119	4.008201277	0.176866466	0.519186705	non-significant	8.784704463	11.23058583	0.848674129	17.73276964	6.566826581	48.26537438	19.56229751	8.642924963
hsa-miR-6789-5p	-0.853726404	6.321908463	0.177118207	0.519186705	non-significant	230.3544726	125.7825613	52.49655681	50.71572118	26.12137684	23.6003485	155.3246422	86.42924963
hsa-miR-4328	-1.02017527	1.272074388	0.177121264	0.519186705	non-significant	0	4.772998976	1.454869935	2.127932357	1.313365316	0.532338688	3.129967601	2.222466419
hsa-miR-370-3p	-0.798142549	4.578588165	0.177449653	0.519304184	non-significant	58.56469642	33.13022819	9.94161122	23.58458363	10.50692253	6.033171798	42.64580856	30.37370773
hsa-miR-627-5p	-0.982581685	2.969859963	0.177604245	0.519304184	non-significant	7.808626189	45.20310795	1.212391612	8.334401733	1.167435837	5.678279339	11.7373785	3.210229272
hsa-miR-4684-5p	0.810910397	0.785350871	0.17800231	0.519819946	non-significant	0	3.930705039	0.363717484	1.063966179	0	1.419569835	5.086197351	1.975525706
hsa-miR-487a-3p	-0.95253104	1.85148757	0.179094632	0.522359343	non-significant	0.976078274	3.369175748	1.697348257	4.255864715	2.772660112	2.129354752	5.086197351	1.975525706
hsa-miR-494-5p	-0.733598716	1.159151084	0.179432327	0.522694171	non-significant	2.928234821	5.053763622	1.091152451	1.595949268	0.583717918	0.887231147	2.738721651	2.222466419
hsa-miR-504-5p	-0.790338941	8.783935351	0.180163655	0.524173414	non-significant	578.8144163	786.1410079	239.0836259	548.6518928	209.8465916	224.8243726	833.7451197	393.8704376
hsa-miR-1915-5p	0.714151178	3.483588934	0.181926775	0.527716034	non-significant	19.52156547	17.68817268	4.00089232	5.851813983	1.751153755	7.630187862	54.77443302	13.58173923
hsa-miR-1282	0.832796145	1.353481549	0.182092209	0.527716034	non-significant	0.976078274	4.211469685	0.96991329	1.773276964	0.14592948	4.613601963	7.042427102	0.74082214
hsa-miR-4450	0.850468601	0.886089116	0.182243953	0.527716034	non-significant	1.952156547	2.526881811	0.727434967	0.531983089	0.14592948	1.064677376	7.042427102	1.975525706
hsa-miR-6752-3p	-0.789928094	1.931115415	0.182281444	0.527716034	non-significant	6.832547916	8.142174724	2.182304902	4.433192411	0.437788439	1.419569835	8.216164952	2.469407132
hsa-miR-5707	0.777399479	0.593390084	0.183760917	0.531343218	non-significant	0	3.088411102	0.242478322	1.063966179	0	0.709784917	4.694951401	1.975525706
hsa-miR-542-3p	0.647021808	2.405095876	0.184119281	0.531723786	non-significant	0.976078274	12.63440905	1.93982658	3.191898536	1.313365316	5.145940651	14.8673461	8.889865677
hsa-miR-708-5p	0.79214483	4.278865652	0.184703781	0.532755677	non-significant	6.832547916	12.07287976	8.123023802	14.54087111	9.339486693	25.55225703	30.12593816	46.6717948
hsa-miR-4667-3p	0.825940217	5.896766104	0.18497974	0.532896179	non-significant	46.85175714	184.1816076	7.274349673	39.18942091	12.8417942	33.53733735	281.6970841	112.3580245
hsa-miR-2467-5p	0.665004588	1.417865724	0.185270093	0.533077753	non-significant	2.928234821	5.053763622	0.96991329	1.063966179	0.291858959	2.484247211	5.868689252	4.444932838
hsa-miR-208a-3p	0.893090505	0.726954876	0.186547289	0.536094845	non-significant	0.976078274	1.684587874	0.363717484	0.709310786	0.437788439	2.306800982	3.912459501	0.987762853
hsa-miR-18b-3p	1.074200969	1.57126323	0.1868043	0.536176356	non-significant	0.976078274	1.96535252	0.363717484	1.595949268	1.459294796	8.16252655	3.521213551	0.74082214
hsa-miR-6509-5p	-0.751363613	1.124225102	0.188623016	0.539722759	non-significant	3.904313095	5.896057559	0.606195806	1.418621572	0.583717918	0.887231147	2.347475701	2.222466419
hsa-miR-6787-3p	-1.102269645	4.9433419	0.188941599	0.539722759	non-significant	19.52156547	262.2341791	10.06285038	10.63966179	3.50230751	10.11443507	41.86331666	30.86758915
hsa-miR-548j-5p	1.152999605	0.574216246	0.188954717	0.539722759	non-significant	1.952156547	0.842293937	0.242478322	0.531983089	0.291858959	2.66169344	0.39124595	1.975525706
hsa-miR-5700	0.782951947	7.155158246	0.189273436	0.539722759	non-significant	60.51685297	135.6093239	57.10364493	126.6119753	57.35028547	260.1361722	303.2156113	206.9363177
hsa-miR-6860	0.70662176	1.839148303	0.189625161	0.539722759	non-significant	0	4.211469685	1.697348257	3.546553929	0.583717918	3.903817046	7.824919002	6.173517831
hsa-miR-1197	0.710669947	4.761459083	0.189676332	0.539722759	non-significant	14.64117411	77.21027756	13.57878606	12.76759414	4.815672826	40.10284783	95.46401183	26.66959703
hsa-miR-1912	-0.769273996	4.147972506	0.189787229	0.539722759	non-significant	24.40195684	57.55675236	14.66993851	5.319830893	6.566826581	9.404650156	38.34210311	12.10009495
hsa-miR-658	-0.752130024	1.358632257	0.189881141	0.539722759	non-significant	6.832547916	2.526881811	1.697348257	1.773276964	0.583717918	1.242123605	3.129967601	2.222466419
hsa-miR-516a-3p	0.831926397	0.464270955	0.190272654	0.540180839	non-significant	0.976078274	1.684587874	0.484956645	0.354655393	0.14592948	1.064677376	3.912459501	1.234703566
hsa-miR-4279	0.852876898	3.523937277	0.190537844	0.540240698	non-significant	9.760782737	25.8303474	4.122131481	1.418621572	3.940095949	8.16252655	11.7373785	41.23909911
hsa-miR-4494	-0.928226728	0.806194565	0.19093623	0.540240698	non-significant	1.952156547	4.211469685	0.484956645	1.950604661	0.291858959	0.709784917	1.956229751	1.234703566
hsa-miR-450b-5p	0.7904412	1.370051353	0.191148719	0.540240698	non-significant	2.928234821	3.088411102	1.576109096	1.063966179	0	3.016585899	7.042427102	2.963288559
hsa-miR-4673	0.689478988	1.630045102	0.191282174	0.540240698	non-significant	1.952156547	3.088411102	1.93982658	0.886638482	0.875576877	2.83913967	7.824919002	4.938814265
hsa-miR-4661-5p	-0.929531061	5.741486019	0.191445638	0.540240698	non-significant	169.8376196	196.8160166	20.48941825	29.61372531	7.880191897	12.42123605	115.4175553	50.62284621
hsa-miR-6832-5p	-0.792174722	1.704903327	0.192408909	0.541841825	non-significant	8.784704463	7.299880787	0.606195806	2.127932357	1.313365316	1.774462294	6.259935202	1.481644279
hsa-miR-5197-3p	0.641106787	3.069354949	0.192475156	0.541841825	non-significant	13.66509583	14.88052622	2.667261547	4.433192411	1.605224275	10.64677376	21.90977321	12.10009495
hsa-miR-28-5p	-0.909499263	9.465875787	0.194168024	0.545605178	non-significant	432.4026752	768.4528352	486.8964715	963.7760302	462.5964503	627.2724208	783.2743921	440.2952917
hsa-miR-6726-5p	0.671303297	2.451100273	0.194277324	0.545605178	non-significant	4.880391368	12.07287976	1.93982658	2.127932357	1.313365316	2.484247211	18.38855966	11.60621352
hsa-miR-3187-5p	0.675346213	3.393381647	0.195229493	0.547143053	non-significant	17.56940893	19.93428984	4.728327288	4.787847804	1.021506357	11.71145114	39.51584096	12.10009495
hsa-miR-4776-5p	-0.794322267	6.075895619	0.19534781	0.547143053	non-significant	121.0337059	271.4994124	38.67529243	46.99183956	13.13365316	32.11776751	145.5434934	52.35143121
hsa-miR-619-3p	-1.028393112	2.255368257	0.195524895	0.547143053	non-significant	15.61725238	16.0035848	0.242478322	5.319830893	0.437788439	1.419569835	7.433673052	4.197992125
hsa-miR-548c-3p	0.795809513	2.526605001	0.19647396	0.549143547	non-significant	0.976078274	8.142174724	0.727434967	7.447763251	1.459294796	9.049757697	20.34478941	3.704110699
hsa-miR-6869-3p	-0.674056607	2.201532316	0.196751523	0.549264668	non-significant	8.784704463	10.38829189	2.061065741	3.369226232	1.605224275	1.242123605	7.824919002	5.679636404
hsa-miR-5704	0.962850558	0.7897427	0.197112049	0.549616831	non-significant	0.976078274	0.280764646	0.96991329	0.531983089	0.437788439	2.484247211	3.912459501	1.234703566
hsa-miR-6749-5p	-0.637440214	2.320823243	0.198918476	0.552965213	non-significant	6.832547916	7.019116142	3.394696514	5.49715859	1.459294796	2.484247211	9.389902803	4.444932838
hsa-miR-34c-5p	-0.811220389	6.265753853	0.199114846	0.552965213	non-significant	83.94273154	388.8590342	30.06731198	68.44849083	18.53304391	42.40964882	119.7212607	75.31691754
hsa-miR-4523	0.64006664	1.606655393	0.199171729	0.552965213	non-significant	0.976078274	4.772998976	1.697348257	2.305260054	0.14592948	3.371478358	7.433673052	4.197992125
hsa-miR-3529-5p	0.790422913	2.548507193	0.199256122	0.552965213	non-significant	7.808626189	7.299880787	0.96991329	5.49715859	1.021506357	12.59868228	4.694951401	7.65516211
hsa-miR-4742-3p	-0.713058262	2.141067314	0.200275187	0.554395783	non-significant	4.880391368	5.053763622	2.182304902	4.255864715	2.626730632	3.194032128	5.477443302	3.457169985
hsa-miR-940	0.69720496	5.314587386	0.200854265	0.554395783	non-significant	61.49293124	65.69892709	19.03454831	16.13682038	7.880191897	22.53567113	140.0660501	91.3680639
hsa-miR-6835-5p	0.856347949	2.834836494	0.200937843	0.554395783	non-significant	16.59333065	12.63440905	1.576109096	3.369226232	0.14592948	5.678279339	35.60338146	7.902102824
hsa-miR-4764-5p	-0.700406441	4.091677642	0.200940089	0.554395783	non-significant	28.30626994	34.25328677	6.546914706	25.35786059	4.961602306	7.452741633	40.29833286	13.58173923
hsa-miR-6853-5p	0.638855817	1.489498999	0.200953695	0.554395783	non-significant	1.952156547	3.930705039	1.333630773	2.127932357	0.14592948	2.83913967	7.433673052	3.704110699
hsa-miR-6790-5p	0.697799392	3.258551396	0.201279511	0.554642132	non-significant	17.56940893	20.21505449	3.758413998	3.014570839	1.021506357	7.985080321	37.16836526	14.32256137
hsa-miR-550a-5p	-0.732968115	2.814617909	0.201618512	0.554924191	non-significant	4.880391368	8.703704016	6.061958061	5.49715859	3.940095949	4.436155734	12.5198704	4.938814265
hsa-miR-3182	0.824999044	6.609354741	0.202529549	0.556179598	non-significant	249.8760381	110.3405057	26.91509379	51.24770427	7.296473979	66.54233601	318.8654493	247.9284761
hsa-miR-4442	0.725741104	7.152992475	0.202548988	0.556179598	non-significant	144.4595845	392.22821	39.88768404	71.81771706	32.54227395	117.6468501	714.8063509	169.4013293
hsa-miR-5010-5p	-0.654532465	2.515970987	0.203074589	0.556970657	non-significant	7.808626189	13.47670299	2.788500708	6.206469375	1.605224275	2.66169344	8.607410903	6.667399257
hsa-miR-136-3p	-0.693466471	2.629855172	0.204005049	0.558509287	non-significant	4.880391368	9.545997953	3.879653159	6.206469375	3.210448551	4.791048193	9.781148753	3.951051412
hsa-miR-3919	-1.325833981	1.423813457	0.204111923	0.558509287	non-significant	0	19.37276055	0.727434967	1.241293875	0.14592948	1.242123605	1.956229751	1.481644279
hsa-miR-3142	0.735352808	0.707619603	0.204563397	0.559092267	non-significant	0.976078274	2.246117165	0.363717484	1.063966179	0.14592948	1.242123605	3.912459501	2.222466419
hsa-miR-1914-5p	-0.696789079	2.320648175	0.204950522	0.559498224	non-significant	9.760782737	14.88052622	2.182304902	4.255864715	0.875576877	1.774462294	7.042427102	6.420458544
hsa-miR-4635	-0.836874603	3.159835316	0.205811143	0.561194337	non-significant	37.0909744	21.05734842	2.061065741	4.433192411	1.897083235	4.791048193	16.82357585	6.173517831
hsa-miR-4676-5p	0.742404711	2.636544056	0.206254487	0.561750024	non-significant	8.784704463	18.81123126	1.818587418	0.886638482	0.729647398	5.145940651	19.56229751	11.60621352
hsa-miR-4428	0.732727478	1.574593471	0.206596699	0.562029303	non-significant	2.928234821	2.807646457	1.212391612	1.063966179	1.021506357	3.903817046	5.868689252	3.951051412
hsa-miR-6071	-1.47326872	1.772266378	0.207972257	0.564567894	non-significant	0.976078274	27.79569992	0.242478322	2.48258775	0	0.354892459	6.259935202	1.234703566
hsa-miR-5708	0.946959918	1.107477056	0.208011369	0.564567894	non-significant	4.880391368	1.403823228	0.363717484	1.063966179	0.291858959	1.951908523	5.477443302	3.210229272
hsa-miR-203a-3p	0.914849074	7.125834173	0.208655581	0.565582087	non-significant	81.01449671	101.6368017	16.48852593	109.0565333	78.51006001	344.245685	100.1589632	215.5792427
hsa-miR-548j-3p	-0.865916904	0.993607016	0.208867415	0.565582087	non-significant	1.952156547	4.772998976	1.091152451	1.773276964	0.291858959	0.532338688	1.5649838	2.469407132
hsa-miR-365a-3p	-1.122314341	10.4643679	0.209550485	0.566403568	non-significant	406.0485618	870.3704016	1107.277259	1181.711769	1437.843162	1504.921471	1032.106816	429.676841
hsa-miR-211-3p	-1.059676671	0.447591742	0.209747899	0.566403568	non-significant	1.952156547	1.123058583	1.576109096	0.354655393	0.14592948	0.532338688	1.17373785	0.74082214
hsa-miR-1287-5p	-0.768319288	4.681119782	0.209895395	0.566403568	non-significant	19.52156547	120.7287976	14.42746019	17.20078655	7.880191897	19.51908523	22.30101916	27.9043006
hsa-miR-132-3p	-0.914639247	9.565897829	0.21032447	0.566589582	non-significant	571.9818684	578.0944054	863.8290237	786.8029891	393.134018	706.9457778	605.2574848	546.2328577
hsa-miR-548t-3p	-0.69873383	5.719156391	0.210447559	0.566589582	non-significant	68.32547916	102.198331	34.31068262	48.05580574	24.95394101	30.34330522	105.2451606	44.6962691
hsa-miR-618	0.646589799	4.876420359	0.210870594	0.567021129	non-significant	53.68430505	40.99163827	7.880545479	16.66880347	7.734262418	38.32838554	66.90305747	52.84531263
hsa-miR-1262	-0.864164333	0.795046843	0.211091448	0.567021129	non-significant	1.952156547	4.492234331	0.363717484	1.595949268	0.437788439	0.887231147	0.7824919	1.728584993
hsa-miR-17-5p	1.005673925	9.927358851	0.211920773	0.567346893	non-significant	334.7948479	211.9773075	330.4979535	540.4948188	595.6841356	2834.526068	720.2837942	1038.138758
hsa-miR-6887-3p	0.601145179	1.702217376	0.211959189	0.567346893	non-significant	0.976078274	4.772998976	1.091152451	2.837243143	0.729647398	2.83913967	6.259935202	6.420458544
hsa-miR-1227-3p	-0.694858172	2.479478823	0.212576989	0.567346893	non-significant	10.73686101	11.23058583	3.758413998	5.142503197	1.021506357	1.242123605	11.7373785	6.173517831
hsa-miR-4537	-0.829114666	1.547060183	0.212640815	0.567346893	non-significant	7.808626189	6.738351496	0.848674129	2.837243143	0.437788439	0.354892459	5.477443302	2.963288559
hsa-miR-4736	0.650650976	1.489000669	0.212929638	0.567346893	non-significant	2.928234821	5.053763622	0.96991329	1.241293875	0.437788439	1.597016064	7.824919002	5.185754978
hsa-miR-4797-3p	0.898030468	0.978551093	0.213166276	0.567346893	non-significant	0.976078274	3.369175748	0.121239161	1.418621572	0.291858959	2.83913967	7.042427102	0.246940713
hsa-miR-5579-3p	-1.051593843	5.427765001	0.213304091	0.567346893	non-significant	46.85175714	339.4444566	8.850458769	26.59915447	3.35637803	38.683278	38.34210311	22.22466419
hsa-miR-4785	-0.824256016	2.890080478	0.213460028	0.567346893	non-significant	1.952156547	19.6535252	6.061958061	7.093107858	2.918589592	1.774462294	12.12862445	9.13680639
hsa-miR-18a-3p	0.729998465	4.409159064	0.213680869	0.567346893	non-significant	6.832547916	15.72282016	10.66904619	12.23561105	10.94471097	34.77946095	52.03571137	28.64512274
hsa-miR-1226-3p	-0.82906293	4.774723329	0.213684849	0.567346893	non-significant	9.760782737	47.72998976	22.30800566	22.34328975	18.82490287	10.11443507	39.51584096	34.32475914
hsa-miR-6777-3p	0.639142711	2.395120908	0.213874053	0.567346893	non-significant	4.880391368	12.07287976	2.667261547	1.773276964	0.729647398	3.016585899	15.649838	11.1123321
hsa-miR-6751-3p	-0.63136502	4.102225803	0.214789506	0.568381605	non-significant	23.42587857	39.58781504	10.91152451	18.79673582	4.815672826	8.517419009	36.77711931	16.05114636
hsa-miR-4474-5p	0.850075599	5.58558182	0.214839795	0.568381605	non-significant	82.96665326	124.378738	5.092044771	27.66312064	5.107531785	21.64843998	95.46401183	172.6115586
hsa-miR-6780b-5p	0.650342734	1.534826829	0.215362643	0.568381605	non-significant	2.928234821	7.580645433	0.484956645	1.418621572	0.291858959	2.66169344	7.433673052	4.444932838
hsa-miR-378h	-0.653301873	3.442189873	0.215644871	0.568381605	non-significant	15.61725238	35.09558071	5.213283932	10.81698948	2.480801153	4.081263275	22.69226511	11.60621352
hsa-miR-374a-5p	-0.983545108	5.505390581	0.21586448	0.568381605	non-significant	24.40195684	62.61051598	22.79296231	54.26227511	37.06608781	47.20069701	10.56364065	35.06558128
hsa-miR-3617-3p	-0.709417625	2.159705824	0.215904411	0.568381605	non-significant	2.928234821	10.94982118	3.515935675	2.659915447	1.751153755	2.306800982	7.824919002	3.704110699
hsa-miR-548aq-5p	0.703947426	5.448440265	0.216154626	0.568381605	non-significant	26.35411339	97.1445674	20.36817908	36.88416086	6.712756061	87.12609861	102.115193	39.75745483
hsa-miR-6501-3p	-0.784916498	1.840702138	0.216203152	0.568381605	non-significant	3.904313095	8.984468661	2.182304902	4.255864715	0.437788439	0.709784917	5.086197351	4.691873552
hsa-miR-1273d	0.582541106	3.500664301	0.216464574	0.568431609	non-significant	14.64117411	15.16129087	4.607088126	9.753023304	2.043012714	9.759542615	35.99462741	19.26137563
hsa-miR-6862-5p	0.553421343	1.717374089	0.216809695	0.568701046	non-significant	1.952156547	7.299880787	1.454869935	1.595949268	0.437788439	2.83913967	9.781148753	4.444932838
hsa-miR-6765-5p	-0.881818846	4.101445911	0.21754919	0.569730298	non-significant	22.44980029	107.2520946	4.485848965	13.47690493	1.605224275	7.097849174	37.16836526	11.85315424
hsa-miR-1-5p	-0.85848712	1.640234204	0.217687994	0.569730298	non-significant	1.952156547	1.403823228	1.818587418	2.659915447	2.480801153	2.129354752	3.521213551	1.975525706
hsa-miR-520a-5p	0.727540764	0.899324944	0.218584459	0.571318237	non-significant	1.952156547	1.96535252	0.606195806	0.709310786	0.437788439	2.129354752	4.694951401	1.481644279
hsa-miR-4685-3p	-0.68680875	2.912421392	0.21899921	0.571318237	non-significant	8.784704463	7.019116142	5.9407189	7.093107858	3.648236989	3.726370816	10.9548866	8.642924963
hsa-miR-2276-3p	0.610554051	2.240991053	0.219025627	0.571318237	non-significant	0.976078274	9.826762598	1.818587418	3.901209322	0.875576877	3.016585899	12.91111635	9.87762853
hsa-miR-6894-3p	0.618531579	2.717483495	0.219333699	0.571486138	non-significant	1.952156547	11.51135047	3.394696514	2.659915447	2.480801153	8.16252655	19.56229751	7.902102824
hsa-miR-4489	0.653093636	6.423898865	0.220365149	0.572658046	non-significant	98.58390564	133.3632067	47.76822952	43.26795793	21.01384506	86.23886747	373.6398824	99.76404815
hsa-miR-597-3p	-0.6641125	2.889767666	0.220506151	0.572658046	non-significant	9.760782737	26.67264134	3.273457353	5.674486286	2.043012714	2.306800982	14.0848542	8.889865677
hsa-miR-6729-5p	-0.877246082	4.233881473	0.220516084	0.572658046	non-significant	29.28234821	112.0250936	7.516827996	8.334401733	2.626730632	4.081263275	32.86465981	22.96548633
hsa-miR-623	0.693239959	0.855614224	0.221139721	0.572855941	non-significant	0	3.369175748	0.848674129	0.709310786	0.14592948	1.951908523	2.347475701	2.963288559
hsa-miR-203b-3p	0.871210741	0.821955758	0.221428845	0.572855941	non-significant	2.928234821	1.123058583	0.848674129	0.709310786	0	1.951908523	3.129967601	2.469407132
hsa-miR-6796-5p	0.595283632	4.914508355	0.221433199	0.572855941	non-significant	30.25842648	51.6606948	12.00267696	19.6833743	9.193557213	24.48757965	111.5050958	49.63508336
hsa-miR-675-3p	-1.162904936	5.451961958	0.221569441	0.572855941	non-significant	58.56469642	52.50298874	37.8266183	87.06789895	7.442403459	2.129354752	8.998656853	87.17007177
hsa-miR-4782-5p	0.694028648	1.568704454	0.221868881	0.572936881	non-significant	3.904313095	5.615292913	0.727434967	1.950604661	0.14592948	3.726370816	8.998656853	2.469407132
hsa-let-7i-3p	-0.888359573	7.582587548	0.222089392	0.572936881	non-significant	133.7227235	134.7670299	200.772051	165.2694131	125.7912114	168.0415792	163.5408071	153.8440643
hsa-miR-4790-3p	-1.158009842	3.282493966	0.222931734	0.573360597	non-significant	6.832547916	90.12545126	1.091152451	2.305260054	0.729647398	3.371478358	12.5198704	8.39598425
hsa-miR-3609	0.713350404	1.704910152	0.222974255	0.573360597	non-significant	1.952156547	7.019116142	0.484956645	2.127932357	0.729647398	1.064677376	12.5198704	5.926577118
hsa-miR-4326	0.739069673	3.644781605	0.222987149	0.573360597	non-significant	3.904313095	7.019116142	7.516827996	5.49715859	6.420897101	18.09951539	27.38721651	21.23690134
hsa-miR-4422	0.619432087	3.155890503	0.223857792	0.574839669	non-significant	14.64117411	19.37276055	2.303544063	5.142503197	1.313365316	9.404650156	28.95220031	12.34703566
hsa-miR-1273f	0.747916188	2.282455887	0.224052647	0.574839669	non-significant	9.760782737	10.66905654	0.96991329	1.773276964	0.437788439	2.306800982	13.69360825	11.85315424
hsa-miR-6131	-0.901895725	7.795394488	0.224589857	0.575588212	non-significant	608.0967645	948.9845024	103.5382437	128.2079245	20.43012714	56.42790094	407.67828	253.6081125
hsa-miR-1255a	0.676923302	1.667068662	0.225788701	0.578028934	non-significant	1.952156547	7.299880787	0.727434967	2.659915447	0.14592948	4.791048193	7.824919002	2.716347846
hsa-miR-6743-3p	-0.755166343	3.184625476	0.226163456	0.5780961	non-significant	5.856469642	36.78016858	5.819479739	5.49715859	3.064519071	2.484247211	21.51852726	8.149043537
hsa-miR-200c-5p	0.908975663	7.975126294	0.22631397	0.5780961	non-significant	80.03841844	154.1397905	20.24693992	269.1834432	140.0923004	434.033477	293.4344626	594.1393561
hsa-miR-6755-3p	0.825778173	0.96700338	0.226554506	0.5780961	non-significant	1.952156547	5.053763622	0.606195806	0.177327696	0	1.242123605	5.868689252	2.963288559
hsa-miR-6847-3p	0.637709436	3.474565998	0.227609321	0.579588217	non-significant	22.44980029	14.31899693	3.273457353	6.915780161	2.043012714	13.13102097	21.51852726	22.22466419
hsa-miR-374b-3p	-0.633936034	2.700202322	0.227725078	0.579588217	non-significant	6.832547916	17.68817268	3.03097903	4.255864715	3.210448551	2.83913967	9.781148753	8.149043537
hsa-miR-9500	-0.70557297	2.844273923	0.22788074	0.579588217	non-significant	9.760782737	31.16487567	3.152218192	3.546553929	1.897083235	2.83913967	15.649838	6.173517831
hsa-miR-4653-5p	-1.460021321	0.948159819	0.230042485	0.584452467	non-significant	8.784704463	2.246117165	0	3.014570839	0	0.532338688	0.39124595	1.975525706
hsa-miR-4671-3p	-1.005911864	0.627588642	0.230875978	0.585359927	non-significant	4.880391368	2.807646457	0.242478322	1.418621572	0.14592948	0.532338688	1.17373785	1.234703566
hsa-miR-4697-5p	0.632144546	3.302710886	0.231631156	0.585359927	non-significant	6.832547916	33.69175748	4.122131481	3.546553929	1.167435837	8.517419009	30.51718411	18.02667207
hsa-miR-7976	-0.728649124	9.860976117	0.231822168	0.585359927	non-significant	1630.050717	1505.740795	390.0263816	955.4416284	501.7055508	471.2971852	1509.426876	1054.189905
hsa-miR-1251-5p	0.808717005	2.921302712	0.232170903	0.585359927	non-significant	10.73686101	16.56511409	0.121239161	6.915780161	0.875576877	14.19569835	16.04108395	8.39598425
hsa-miR-4747-5p	0.64866415	1.564138432	0.232270459	0.585359927	non-significant	1.952156547	4.211469685	0.848674129	1.773276964	0.875576877	4.791048193	6.651181152	1.975525706
hsa-miR-4508	-0.781781655	4.08061445	0.232294629	0.585359927	non-significant	55.6364616	31.16487567	8.97169793	8.511729429	4.815672826	2.66169344	39.12459501	19.01443492
hsa-miR-17-3p	0.822197035	6.211763082	0.23238524	0.585359927	non-significant	36.11489613	30.32258173	36.12927004	36.17485007	41.15211324	166.6220094	86.85660093	105.4436846
hsa-miR-7856-5p	0.885241049	0.568729784	0.232396628	0.585359927	non-significant	1.952156547	1.123058583	0.363717484	0.531983089	0.291858959	0.887231147	4.303705451	1.728584993
hsa-miR-6802-3p	0.674891098	3.466301512	0.232940338	0.585376153	non-significant	20.49764375	14.31899693	2.546022386	9.753023304	1.459294796	5.50083311	45.38453021	20.4960792
hsa-miR-4467	0.576278452	1.754084686	0.233143038	0.585376153	non-significant	0.976078274	6.45758685	1.697348257	1.595949268	0.729647398	3.016585899	6.259935202	6.667399257
hsa-miR-16-1-3p	0.823113504	5.678277884	0.233151952	0.585376153	non-significant	17.56940893	24.14575953	21.33809237	39.8987317	25.82951789	121.9055596	57.90440062	63.4637633
hsa-miR-545-3p	0.805193255	0.956867254	0.234233438	0.587195639	non-significant	2.928234821	2.807646457	0.484956645	0.531983089	0.291858959	1.419569835	6.651181152	1.975525706
hsa-miR-4476	0.900580542	2.842638366	0.234577474	0.587195639	non-significant	11.71293928	20.49581913	1.091152451	3.369226232	0	4.081263275	43.81954641	6.420458544
hsa-miR-338-5p	-0.822664458	5.23122598	0.234627852	0.587195639	non-significant	22.44980029	30.88411102	24.00535392	32.62829615	32.98006238	24.84247211	43.03705451	38.27581055
hsa-miR-2054	-0.767607105	2.374015786	0.234911654	0.587279135	non-significant	2.928234821	20.21505449	1.333630773	6.383797072	1.459294796	3.016585899	10.1723947	2.963288559
hsa-miR-614	0.606632306	2.607942184	0.236103092	0.589629127	non-significant	4.880391368	13.47670299	2.667261547	3.723881625	0.875576877	9.049757697	19.95354346	3.951051412
hsa-miR-8083	0.662384749	1.038956898	0.237357089	0.591242719	non-significant	0.976078274	3.649940394	0.606195806	1.418621572	0.14592948	3.194032128	4.694951401	0.987762853
hsa-miR-3167	-1.004279125	2.987853759	0.23783833	0.591242719	non-significant	3.904313095	49.97610693	1.091152451	9.575695608	1.021506357	3.726370816	18.77980561	1.975525706
hsa-miR-148b-3p	0.817034351	11.14906239	0.237940296	0.591242719	non-significant	897.0159335	1508.548441	967.9734632	1690.819586	1100.600135	5834.609467	2743.807848	2189.129423
hsa-miR-4440	0.55257704	2.719220745	0.238025174	0.591242719	non-significant	4.880391368	16.56511409	3.394696514	3.191898536	0.875576877	6.565510486	18.77980561	10.12456924
hsa-miR-4446-5p	0.610743358	2.532086833	0.238177477	0.591242719	non-significant	9.760782737	8.984468661	1.818587418	4.078537018	0.729647398	3.903817046	21.12728131	8.889865677
hsa-miR-6776-5p	0.566388811	2.832451895	0.238261991	0.591242719	non-significant	3.904313095	20.77658378	2.546022386	4.610520107	1.021506357	9.759542615	19.56229751	7.902102824
hsa-miR-4768-5p	0.686154314	1.600391805	0.238714776	0.591740115	non-significant	0	4.211469685	0.848674129	1.773276964	1.313365316	4.081263275	5.086197351	4.444932838
hsa-miR-663a	-0.70674407	6.626734097	0.239631116	0.593384337	non-significant	145.4356628	259.7072972	79.4116506	72.88168324	30.20740227	31.4079826	214.0115347	111.3702617
hsa-miR-433-3p	-0.7762979	5.321853167	0.239944542	0.593533704	non-significant	39.04313095	54.7491059	34.18944346	24.47122211	26.12137684	9.759542615	99.76771728	37.53498841
hsa-miR-3927-3p	0.660665571	0.930557977	0.240670337	0.594137755	non-significant	0	3.930705039	0.606195806	0.886638482	0.291858959	1.419569835	3.129967601	3.704110699
hsa-miR-6801-5p	0.61274	4.31843447	0.240695466	0.594137755	non-significant	14.64117411	54.46834126	6.668153867	16.49147577	2.918589592	31.23053637	58.68689252	19.50831635
hsa-miR-3656	-0.789325382	3.900836656	0.241962668	0.596367492	non-significant	39.04313095	24.70728882	6.910632189	4.787847804	8.755768775	2.306800982	32.86465981	17.53279064
hsa-miR-4744	-0.577784321	3.059738165	0.2421074	0.596367492	non-significant	15.61725238	19.09199591	4.728327288	5.49715859	2.772660112	4.081263275	17.60606776	7.902102824
hsa-miR-4758-5p	0.583511064	1.672201559	0.243393762	0.598907002	non-significant	0.976078274	6.45758685	1.091152451	2.837243143	0.291858959	2.129354752	10.9548866	4.444932838
hsa-miR-4802-5p	0.58820168	2.557092009	0.24406498	0.599393071	non-significant	6.832547916	8.42293937	1.93982658	6.206469375	0.583717918	7.630187862	16.82357585	6.420458544
hsa-miR-6499-5p	-0.716377536	2.563532012	0.244422548	0.599393071	non-significant	13.66509583	8.984468661	0.96991329	8.689057126	1.897083235	2.66169344	12.12862445	4.691873552
hsa-miR-520f-3p	-0.865820603	2.035449885	0.244590913	0.599393071	non-significant	15.61725238	9.265233307	0.727434967	4.433192411	0.14592948	2.83913967	5.868689252	2.222466419
hsa-miR-6826-5p	0.549666228	2.243379372	0.244711111	0.599393071	non-significant	1.952156547	9.545997953	2.546022386	3.369226232	0.583717918	6.033171798	13.3023623	4.938814265
hsa-miR-4322	-1.046600877	10.74271066	0.244869323	0.599393071	non-significant	3959.949556	10796.52368	168.0374774	1432.098476	84.78502764	504.6570763	3620.981268	1278.905954
hsa-miR-371a-3p	-1.048075984	1.367657681	0.245644951	0.600182598	non-significant	0.976078274	1.403823228	4.607088126	1.241293875	0.291858959	1.242123605	3.129967601	1.481644279
hsa-miR-4715-3p	0.545958167	1.623737128	0.24570375	0.600182598	non-significant	1.952156547	7.299880787	0.848674129	1.595949268	0.583717918	3.371478358	7.433673052	3.951051412
hsa-miR-302b-3p	0.801657116	3.397277636	0.247341611	0.603270005	non-significant	3.904313095	7.019116142	13.33630773	3.014570839	0.729647398	9.936988844	22.69226511	26.42265632
hsa-miR-188-5p	0.685039998	3.472186784	0.247482194	0.603270005	non-significant	15.61725238	6.738351496	5.819479739	8.157074036	2.334871673	24.84247211	18.77980561	7.902102824
hsa-miR-1182	0.722279781	0.931285236	0.248319912	0.604545083	non-significant	0.976078274	1.96535252	0.484956645	1.063966179	0.583717918	1.774462294	4.303705451	2.469407132
hsa-miR-1301-3p	0.664439336	6.94400806	0.248946485	0.604545083	non-significant	68.32547916	93.77539165	69.7125177	86.35858817	52.09682421	128.8259625	383.0297852	223.7282862
hsa-miR-5571-3p	-1.15693727	4.350308417	0.249138024	0.604545083	non-significant	11.71293928	194.0083702	5.9407189	1.773276964	1.751153755	5.323386881	49.29698971	8.642924963
hsa-miR-548h-3p	0.594507571	3.622389949	0.249235231	0.604545083	non-significant	12.68901756	35.37634535	3.273457353	8.689057126	1.605224275	8.872311468	33.25590576	27.41041917
hsa-miR-4771	0.704056304	2.645811415	0.249408484	0.604545083	non-significant	14.64117411	7.861410079	1.454869935	3.723881625	0.729647398	3.194032128	24.25724891	11.35927281
hsa-miR-3692-3p	0.767494324	1.353836396	0.249552085	0.604545083	non-significant	3.904313095	2.526881811	0.96991329	0.531983089	0.729647398	1.774462294	7.042427102	4.197992125
hsa-miR-4791	0.613026759	5.295598541	0.250737539	0.60679002	non-significant	66.37332261	69.62963213	15.76109096	26.59915447	4.815672826	33.89222981	145.5434934	63.4637633
hsa-miR-4638-5p	0.572364599	2.917988304	0.251172384	0.606862334	non-significant	5.856469642	20.49581913	3.273457353	3.723881625	1.167435837	5.145940651	17.99731371	17.53279064
hsa-miR-409-5p	-0.724856	6.361154433	0.251453604	0.606862334	non-significant	124.938019	76.08721898	57.70984074	67.38452465	49.47009358	33.35989112	143.5872637	99.02322601
hsa-miR-19b-3p	0.955112142	7.022900474	0.251543791	0.606862334	non-significant	59.54077469	68.2258089	27.64252876	95.75695608	73.25659875	435.0981544	34.03839766	77.29244324
hsa-miR-6820-3p	0.665573629	6.38230116	0.252111102	0.607605893	non-significant	29.28234821	209.4504257	37.22042249	60.29141679	21.30570402	105.5805065	338.8189928	80.74961323
hsa-miR-7-2-3p	-0.77721184	2.05657834	0.2531302	0.608787349	non-significant	3.904313095	2.246117165	2.061065741	3.546553929	3.35637803	3.371478358	5.477443302	2.222466419
hsa-miR-4749-5p	-0.637059287	3.366184015	0.253222835	0.608787349	non-significant	25.37803512	28.35722921	3.637174837	7.270435554	2.918589592	3.548924587	18.77980561	13.0878578
hsa-miR-122-5p	-1.368398764	7.461048876	0.25338015	0.608787349	non-significant	1312.825278	33.69175748	16.2460476	33.16027923	27.1428832	29.81096653	64.94682772	266.942911
hsa-miR-4731-5p	-0.946287253	0.969197658	0.254572826	0.610733966	non-significant	0	3.088411102	1.93982658	1.063966179	0.729647398	0.532338688	2.738721651	1.481644279
hsa-miR-3194-3p	-0.743314223	7.897908925	0.2550574	0.610733966	non-significant	371.8858223	395.3166211	218.4729685	111.8937765	117.0354426	70.44615305	528.1820327	259.5346896
hsa-miR-4667-5p	0.625035264	2.504057389	0.25532596	0.610733966	non-significant	8.784704463	12.35364441	2.061065741	3.546553929	0.14592948	4.968494422	18.77980561	8.39598425
hsa-miR-6501-5p	-0.819746727	3.850655434	0.255753855	0.610733966	non-significant	6.832547916	92.93309772	5.698240577	9.753023304	2.480801153	4.791048193	25.43098676	15.80420565
hsa-miR-4679	0.665422676	0.957696672	0.255846575	0.610733966	non-significant	0	3.088411102	0.96991329	1.418621572	0	2.129354752	5.477443302	1.481644279
hsa-miR-3619-3p	-0.839407432	5.801277208	0.256147554	0.610733966	non-significant	74.1819488	339.4444566	18.30711334	44.15459641	5.691249704	18.63185408	124.0249662	48.89426122
hsa-miR-95-5p	0.631349148	2.567757395	0.256329867	0.610733966	non-significant	6.832547916	11.79211512	1.091152451	2.127932357	2.334871673	5.323386881	23.08351106	6.667399257
hsa-miR-4435	0.53669347	1.483841653	0.256409565	0.610733966	non-significant	0.976078274	4.492234331	1.333630773	2.48258775	0.14592948	2.83913967	6.259935202	3.951051412
hsa-miR-6880-5p	0.626393866	7.769557725	0.256726055	0.610733966	non-significant	134.6988018	502.8494804	104.9931136	127.321286	61.72816986	194.1261749	947.9889371	284.2287609
hsa-miR-511-5p	-0.610911563	2.524601971	0.256794751	0.610733966	non-significant	4.880391368	8.42293937	4.122131481	4.610520107	2.918589592	3.726370816	10.9548866	4.197992125
hsa-miR-1272	0.522329266	2.81168903	0.258502322	0.61412857	non-significant	7.808626189	10.94982118	2.424783224	6.738452465	1.167435837	7.097849174	17.60606776	11.60621352
hsa-miR-4425	0.567496639	1.836006375	0.258990104	0.61412857	non-significant	0.976078274	5.053763622	2.303544063	1.950604661	0.729647398	3.726370816	12.12862445	3.210229272
hsa-miR-671-5p	-0.650337848	4.50516316	0.259007742	0.61412857	non-significant	24.40195684	30.60334638	10.06285038	21.81130666	15.90631327	17.56717671	31.29967601	21.48384205
hsa-miR-519c-5p	-0.881998747	3.175958941	0.259331354	0.614274773	non-significant	32.21058303	17.96893732	0.96991329	14.18621572	0.437788439	4.968494422	16.4323299	5.926577118
hsa-miR-7848-3p	0.579105676	2.092953173	0.260099731	0.615473127	non-significant	3.904313095	11.79211512	1.454869935	1.950604661	0.437788439	2.484247211	14.0848542	7.408221397
hsa-miR-6863	0.582065497	3.605038617	0.260416437	0.615601357	non-significant	16.59333065	30.88411102	2.546022386	6.561124768	2.772660112	9.936988844	49.29698971	15.80420565
hsa-miR-568	-1.330149316	0.059878084	0.260794031	0.615873114	non-significant	0	3.369175748	0.363717484	0.709310786	0	0.354892459	0.39124595	0.493881426
hsa-miR-106b-3p	0.622553375	8.517876831	0.261677025	0.617336644	non-significant	337.7230827	441.0812583	138.5763613	332.1347754	119.8081027	283.5590745	922.1667044	908.2479433
hsa-miR-219b-3p	0.771332419	0.470926202	0.262136631	0.617799398	non-significant	0	1.123058583	0.727434967	0.886638482	0	0.709784917	3.912459501	1.728584993
hsa-miR-1256	0.66762562	0.803007435	0.263507817	0.620121059	non-significant	0.976078274	3.088411102	0.727434967	0.531983089	0.14592948	1.774462294	5.086197351	1.234703566
hsa-miR-3159	0.723191282	1.389040624	0.263650617	0.620121059	non-significant	2.928234821	6.45758685	0.606195806	0.177327696	0.583717918	3.194032128	8.607410903	1.728584993
hsa-miR-522-3p	0.614049278	4.105517621	0.264953631	0.622561388	non-significant	15.61725238	61.4874574	5.455762255	9.043712518	1.605224275	16.3250531	69.25053317	21.48384205
hsa-miR-1278	-1.093103867	0.760935427	0.26537131	0.622918639	non-significant	0	5.615292913	0.606195806	1.773276964	0.291858959	1.064677376	1.17373785	0.74082214
hsa-miR-516a-5p	-0.929077508	2.04742175	0.266394423	0.624694922	non-significant	14.64117411	14.31899693	0.96991329	3.014570839	0	1.951908523	5.086197351	3.704110699
hsa-miR-1193	-0.843388109	0.847348959	0.266872511	0.625190848	non-significant	2.928234821	5.053763622	0.96991329	0.886638482	0.14592948	1.242123605	1.956229751	0.74082214
hsa-miR-548x-3p	-0.655728864	1.928814927	0.267665441	0.626422613	non-significant	4.880391368	13.75746764	1.212391612	2.659915447	1.021506357	1.774462294	5.477443302	4.197992125
hsa-miR-3151-3p	0.589320962	1.240855462	0.268298701	0.627278618	non-significant	2.928234821	3.088411102	0.848674129	1.418621572	0.291858959	1.951908523	4.694951401	3.951051412
hsa-miR-4691-5p	-0.630114323	1.560160298	0.268641741	0.627429012	non-significant	6.832547916	3.088411102	2.061065741	1.418621572	1.021506357	1.774462294	3.521213551	2.716347846
hsa-miR-5587-3p	0.718826401	0.916953782	0.268898148	0.627429012	non-significant	2.928234821	3.369175748	0.121239161	1.063966179	0.14592948	1.419569835	5.086197351	2.469407132
hsa-miR-2682-3p	0.577633506	1.485713158	0.269910338	0.629164754	non-significant	3.904313095	4.211469685	1.333630773	0.886638482	0.437788439	2.66169344	7.824919002	3.210229272
hsa-miR-30d-5p	0.77069936	13.98446731	0.270607559	0.63016358	non-significant	6766.174593	8656.535555	7060.605032	11685.18588	8492.220135	38627.02754	18059.52181	19485.84474
hsa-miR-1973	0.627420645	1.182445765	0.271127427	0.630747834	non-significant	0.976078274	4.211469685	0.848674129	1.241293875	0.291858959	4.258709505	1.956229751	1.975525706
hsa-miR-876-5p	0.69892133	0.782921586	0.272946686	0.634350821	non-significant	0	3.930705039	0.363717484	1.241293875	0	1.242123605	5.868689252	1.481644279
hsa-miR-4781-5p	0.586869448	1.775950202	0.274063166	0.636314974	non-significant	4.880391368	7.299880787	0.727434967	1.950604661	0.437788439	2.66169344	7.824919002	6.420458544
hsa-miR-608	0.579726366	1.780791604	0.274975955	0.636995926	non-significant	4.880391368	6.45758685	1.091152451	1.241293875	0.729647398	3.726370816	9.781148753	3.704110699
hsa-miR-877-3p	-0.620527871	5.249819499	0.275135668	0.636995926	non-significant	58.56469642	53.90681197	23.88411476	54.6169305	10.50692253	19.69653146	79.81417382	37.2880477
hsa-miR-6873-5p	-0.594426609	2.428537663	0.275171375	0.636995926	non-significant	8.784704463	10.38829189	1.93982658	7.625090947	1.167435837	2.484247211	9.781148753	5.679636404
hsa-miR-611	0.539532605	3.1375228	0.275845795	0.637093666	non-significant	12.68901756	17.96893732	3.637174837	4.610520107	1.459294796	5.678279339	25.82223271	17.77973135
hsa-miR-146b-5p	-0.849178096	8.771819812	0.275862078	0.637093666	non-significant	342.6034741	229.9462448	572.6125584	487.8284929	170.5915616	304.6751758	240.2250134	561.5431819
hsa-let-7f-5p	0.767227896	11.92067587	0.276028642	0.637093666	non-significant	1689.591492	2398.572368	1652.004811	3284.640921	1800.18606	9058.630009	2544.66366	5875.46039
hsa-miR-6866-5p	0.626198563	1.062286383	0.277282731	0.639358902	non-significant	0.976078274	3.369175748	1.091152451	1.241293875	0	2.66169344	3.129967601	2.716347846
hsa-miR-3074-3p	-0.65015309	3.794074445	0.278991509	0.642667081	non-significant	8.784704463	24.14575953	9.94161122	19.6833743	4.815672826	15.0829295	12.91111635	9.87762853
hsa-miR-6805-5p	-0.643456911	1.439346565	0.279274364	0.642687324	non-significant	1.952156547	3.930705039	1.333630773	3.723881625	0.729647398	1.064677376	4.303705451	2.716347846
hsa-miR-4694-5p	0.636460341	0.55426857	0.279931584	0.643568201	non-significant	0	3.930705039	0.363717484	0.531983089	0	1.064677376	4.303705451	1.234703566
hsa-miR-92b-5p	-0.701534657	5.459267967	0.280453944	0.643894783	non-significant	35.13881785	53.90681197	32.24961688	26.95380986	33.85563926	35.84413833	65.33807367	34.32475914
hsa-miR-379-5p	-0.618435953	4.411589818	0.280622801	0.643894783	non-significant	16.59333065	26.67264134	18.30711334	25.18053289	8.755768775	12.24378983	46.16702211	17.77973135
hsa-miR-6872-5p	-0.993114893	1.137633198	0.281002778	0.644136379	non-significant	0	2.526881811	1.091152451	4.433192411	0.437788439	0.709784917	3.129967601	1.481644279
hsa-miR-1295a	-0.898660751	0.909175618	0.281712067	0.644702575	non-significant	2.928234821	4.492234331	0.363717484	0.531983089	1.167435837	0.532338688	4.694951401	0.246940713
hsa-miR-1228-5p	-0.608979962	3.735362575	0.281842798	0.644702575	non-significant	29.28234821	23.30346559	7.759306318	13.29957723	3.210448551	3.548924587	26.99597056	17.77973135
hsa-miR-6767-3p	0.570355582	1.329785021	0.282087152	0.644702575	non-significant	0	7.299880787	0.96991329	1.241293875	0.14592948	2.306800982	7.042427102	2.963288559
hsa-miR-3664-3p	-0.605180055	3.316734478	0.282349486	0.644702575	non-significant	18.5454872	23.86499488	6.183197222	10.28500639	1.459294796	3.371478358	25.82223271	8.889865677
hsa-miR-4632-3p	-0.713895245	3.734091015	0.282794984	0.645091671	non-significant	20.49764375	72.15651394	5.092044771	6.561124768	1.897083235	4.968494422	24.64849486	15.06338351
hsa-miR-218-1-3p	0.644452845	1.350358323	0.284288531	0.646767772	non-significant	1.952156547	1.403823228	1.091152451	1.773276964	0.729647398	3.371478358	5.086197351	2.716347846
hsa-miR-6857-3p	0.557148518	1.085668923	0.284324087	0.646767772	non-significant	0.976078274	3.649940394	0.727434967	1.063966179	0.437788439	1.064677376	7.042427102	2.716347846
hsa-miR-6874-5p	0.667834936	2.509921747	0.284424513	0.646767772	non-significant	8.784704463	15.16129087	0.484956645	3.369226232	0.729647398	2.306800982	20.73603536	11.60621352
hsa-miR-637	0.607033386	3.252967105	0.284632981	0.646767772	non-significant	12.68901756	18.81123126	4.243370643	7.802418643	0.291858959	6.920402945	36.38587336	14.81644279
hsa-miR-10a-5p	-0.985666557	8.865230156	0.285155258	0.646794774	non-significant	170.8136979	139.2592643	311.0996877	315.9979551	532.0588825	439.5343101	244.5287188	356.8293306
hsa-miR-4774-5p	-1.088339853	2.659204963	0.285196502	0.646794774	non-significant	2.928234821	55.02987055	0.363717484	3.191898536	0.291858959	1.242123605	13.3023623	3.951051412
hsa-miR-3677-5p	0.509750448	2.068708234	0.285496883	0.646850426	non-significant	3.904313095	4.772998976	1.93982658	3.369226232	0.875576877	4.968494422	11.7373785	4.197992125
hsa-miR-6783-5p	0.531536064	3.632527995	0.2865009	0.647928902	non-significant	17.56940893	24.70728882	5.698240577	8.866384822	1.167435837	13.3084672	36.38587336	18.27361278
hsa-miR-6851-5p	-0.762116642	2.388927566	0.286525489	0.647928902	non-significant	5.856469642	24.14575953	2.424783224	3.546553929	0.729647398	0.532338688	10.56364065	6.420458544
hsa-miR-3179	-0.687441789	5.403284239	0.287028552	0.648424332	non-significant	111.2729232	132.2401481	12.36639444	32.09631306	10.79878149	11.35655868	79.42292787	58.03106761
hsa-miR-3118	-0.709359204	1.499365277	0.287297604	0.648424332	non-significant	0.976078274	9.265233307	0.96991329	3.014570839	0.729647398	1.242123605	6.259935202	1.481644279
hsa-miR-769-5p	0.639841239	7.773113128	0.288012431	0.648755912	non-significant	118.1054711	157.7897309	120.3904871	203.3948678	80.26121377	288.7050152	350.5563713	485.7323829
hsa-miR-339-3p	0.662609645	7.605082337	0.288369203	0.648755912	non-significant	103.464297	124.378738	127.4223584	124.3067152	81.86643804	245.0532427	274.654657	477.8302801
hsa-miR-4634	-0.757597845	8.228961127	0.288477442	0.648755912	non-significant	546.6038333	295.0836426	273.3943085	125.7253368	168.9863374	72.22061535	691.3315939	329.6658522
hsa-miR-4655-3p	-0.547185209	3.191164321	0.288551137	0.648755912	non-significant	14.64117411	21.89964236	6.668153867	6.383797072	2.188942194	4.613601963	16.04108395	10.86539138
hsa-miR-1471	0.572853377	1.195483499	0.289807061	0.65073603	non-significant	1.952156547	2.246117165	0.96991329	1.773276964	0.291858959	1.597016064	6.651181152	2.963288559
hsa-miR-4766-3p	0.822765096	2.151085514	0.290305322	0.65073603	non-significant	13.66509583	5.896057559	0.848674129	1.241293875	0.14592948	2.129354752	8.998656853	13.0878578
hsa-miR-4755-5p	0.567795543	4.248302073	0.290707942	0.65073603	non-significant	39.04313095	35.65711	5.698240577	10.81698948	2.626730632	12.59868228	64.55558177	36.54722556
hsa-miR-7161-3p	-0.828524359	5.276556878	0.290776073	0.65073603	non-significant	118.1054711	168.739552	6.304436383	32.62829615	2.188942194	15.61526818	79.03168192	34.57169985
hsa-miR-6875-5p	-0.632607427	3.431221578	0.290819343	0.65073603	non-significant	35.13881785	19.09199591	5.334523094	5.674486286	2.772660112	3.194032128	21.90977321	13.33479851
hsa-miR-3196	-0.566444308	2.660675844	0.291451223	0.650918139	non-significant	14.64117411	9.545997953	3.515935675	3.369226232	2.626730632	2.306800982	14.0848542	6.420458544
hsa-miR-7843-5p	0.644844765	1.517475997	0.291988962	0.650918139	non-significant	4.880391368	3.369175748	0.96991329	1.773276964	0.291858959	1.774462294	6.651181152	5.679636404
hsa-miR-6842-5p	0.717266909	1.397668968	0.292186361	0.650918139	non-significant	3.904313095	2.807646457	0.363717484	1.595949268	0.729647398	0.887231147	4.303705451	7.408221397
hsa-miR-513b-5p	-0.607942884	4.926727029	0.292392046	0.650918139	non-significant	23.42587857	72.99880787	24.97526721	32.80562384	9.193557213	29.81096653	41.47207071	22.22466419
hsa-miR-412-5p	0.555823106	2.221111922	0.292656579	0.650918139	non-significant	3.904313095	8.42293937	3.273457353	1.950604661	0.437788439	7.275295404	10.1723947	4.444932838
hsa-miR-6740-5p	-0.581423592	2.27582164	0.292751881	0.650918139	non-significant	6.832547916	11.51135047	3.394696514	4.610520107	0.583717918	1.951908523	9.389902803	5.185754978
hsa-miR-6894-5p	0.496178857	2.062708264	0.292843768	0.650918139	non-significant	1.952156547	8.984468661	1.454869935	3.723881625	0.583717918	2.306800982	12.91111635	7.408221397
hsa-miR-6747-5p	0.550940478	4.757013019	0.293736638	0.651909936	non-significant	24.40195684	84.2293937	8.00178464	16.66880347	5.253461265	28.56884293	109.1576201	27.65735988
hsa-miR-5187-3p	0.569682239	2.918504008	0.294032409	0.651909936	non-significant	11.71293928	17.40740803	3.273457353	4.255864715	0.291858959	6.920402945	21.90977321	12.59397638
hsa-miR-4536-3p	-0.820267334	3.735621448	0.294123971	0.651909936	non-significant	9.760782737	96.58303811	2.303544063	9.221040215	1.459294796	10.46932753	16.4323299	9.630687816
hsa-miR-6746-3p	-0.657124313	1.600750977	0.294862075	0.652928767	non-significant	1.952156547	7.019116142	2.061065741	1.773276964	1.167435837	0.709784917	5.868689252	3.210229272
hsa-miR-218-2-3p	0.642221127	0.951156185	0.296116353	0.654923936	non-significant	1.952156547	1.684587874	0.727434967	1.241293875	0.291858959	1.597016064	5.477443302	1.975525706
hsa-miR-196b-3p	0.737384855	1.149441537	0.296321662	0.654923936	non-significant	0	3.088411102	0.727434967	0.531983089	1.021506357	2.66169344	1.5649838	4.444932838
hsa-miR-558	0.599064315	1.286082839	0.296601291	0.654924697	non-significant	0.976078274	8.703704016	0.484956645	0.709310786	0.14592948	3.194032128	4.694951401	2.716347846
hsa-miR-103a-3p	0.715514508	12.29938086	0.298926087	0.658244519	non-significant	2692.999957	1799.982143	2848.029136	3205.375441	2525.601503	9155.51565	5698.106017	9635.37969
hsa-miR-4274	-0.551458809	4.496678793	0.298992772	0.658244519	non-significant	51.7321485	56.43369378	12.48763361	15.78216498	5.253461265	14.01825212	37.95085716	25.68183418
hsa-miR-6889-5p	-0.538795679	3.412669251	0.299426733	0.658244519	non-significant	19.52156547	19.93428984	5.819479739	9.575695608	3.50230751	4.081263275	19.56229751	14.32256137
hsa-miR-6829-5p	0.624654961	1.186958928	0.299692711	0.658244519	non-significant	0	4.772998976	1.333630773	0.354655393	0.437788439	1.597016064	7.824919002	2.469407132
hsa-miR-6838-5p	0.519028479	3.014180672	0.299809968	0.658244519	non-significant	12.68901756	10.10752724	4.485848965	3.723881625	1.751153755	7.985080321	20.34478941	13.58173923
hsa-miR-3141	-0.606637755	6.8668753	0.300482419	0.658244519	non-significant	137.6270366	177.7240207	72.13730093	143.103451	51.36717681	62.2836265	192.1017615	145.6950208
hsa-miR-8080	0.658220557	1.184849714	0.300510736	0.658244519	non-significant	0.976078274	7.019116142	0	1.595949268	0.14592948	1.951908523	7.042427102	2.469407132
hsa-miR-186-5p	-0.78329247	9.860101547	0.300600638	0.658244519	non-significant	1196.671964	639.0203335	688.7596749	1219.482568	467.5580526	1111.168288	407.2870341	667.2338072
hsa-miR-451b	-0.853509387	2.269472973	0.300889534	0.658244519	non-significant	12.68901756	20.21505449	0.484956645	4.787847804	0.14592948	2.306800982	10.56364065	2.222466419
hsa-miR-4457	0.816146427	1.026997622	0.300933213	0.658244519	non-significant	3.904313095	2.246117165	0.484956645	0.177327696	0.583717918	2.129354752	4.694951401	2.469407132
hsa-miR-1301-5p	0.557319696	3.037760029	0.301192481	0.658244519	non-significant	13.66509583	17.96893732	3.758413998	3.191898536	0.875576877	5.50083311	27.77846246	14.32256137
hsa-miR-514a-5p	0.666673117	1.070467454	0.301873951	0.659035401	non-significant	3.904313095	2.807646457	0.363717484	1.063966179	0.291858959	1.597016064	3.912459501	3.704110699
hsa-miR-532-5p	-0.71701941	9.116710874	0.302116442	0.659035401	non-significant	953.6284734	361.344099	444.2202867	418.4933636	313.8943106	517.7880973	480.4500267	529.1939485
hsa-miR-6827-5p	-0.498940454	1.336600282	0.302680163	0.659195588	non-significant	3.904313095	4.211469685	1.212391612	1.418621572	1.021506357	1.064677376	4.694951401	2.222466419
hsa-miR-7978	0.505876203	1.371426992	0.302997387	0.659195588	non-significant	0	5.615292913	0.848674129	1.950604661	0.437788439	1.597016064	8.216164952	3.457169985
hsa-miR-1249-3p	-0.605668278	5.003576471	0.303119038	0.659195588	non-significant	33.1866613	37.90322716	19.64074412	44.8639072	14.301089	29.81096653	44.21079236	25.68183418
hsa-miR-346	-0.688114042	4.239210083	0.303314303	0.659195588	non-significant	6.832547916	23.30346559	17.8221567	21.10199588	9.485416173	11.53400491	16.82357585	26.1757156
hsa-miR-6736-3p	-0.625279503	4.121573104	0.303900494	0.659753894	non-significant	51.7321485	29.76105244	6.425675545	14.54087111	5.107531785	4.258709505	36.38587336	23.21242704
hsa-miR-27a-3p	-0.710139059	11.10802126	0.304133884	0.659753894	non-significant	1939.46753	1987.532927	1603.994103	2118.533989	1518.104376	1987.575215	2230.493162	2054.052853
hsa-miR-5691	0.481541643	1.485201062	0.304790795	0.660202045	non-significant	0.976078274	5.334528268	1.333630773	1.950604661	0.291858959	3.548924587	5.868689252	2.963288559
hsa-miR-4775	0.629997994	1.039625085	0.304903546	0.660202045	non-significant	0	5.334528268	0.484956645	1.595949268	0	1.597016064	5.477443302	2.716347846
hsa-miR-600	0.699994155	2.380858553	0.305673119	0.661257809	non-significant	9.760782737	5.053763622	1.212391612	5.674486286	0.14592948	10.2918813	8.998656853	4.444932838
hsa-miR-5586-5p	0.804333981	0.133383996	0.306223477	0.661837838	non-significant	0	2.246117165	0.242478322	0	0.14592948	0.354892459	3.912459501	0.74082214
hsa-miR-7851-3p	0.547390527	2.396423077	0.307451785	0.663880696	non-significant	3.904313095	14.88052622	3.152218192	1.773276964	0.291858959	3.903817046	19.56229751	6.914339971
hsa-miR-1306-3p	0.537086123	1.762336902	0.308417009	0.665210724	non-significant	0.976078274	3.369175748	2.182304902	3.014570839	0.437788439	3.726370816	8.998656853	3.951051412
hsa-miR-766-3p	0.546005168	5.997848431	0.308635082	0.665210724	non-significant	66.37332261	72.15651394	31.03722527	45.57321799	22.03535142	73.46273895	109.548866	141.250088
hsa-miR-3675-5p	0.677493956	1.446337845	0.308954945	0.665288656	non-significant	5.856469642	3.930705039	0.484956645	1.418621572	0.291858959	3.903817046	5.868689252	2.469407132
hsa-miR-4755-3p	-0.785694878	3.265326065	0.3094677	0.665781427	non-significant	12.68901756	50.81840087	1.818587418	11.52630027	0.437788439	3.371478358	16.4323299	10.61845067
hsa-miR-630	-0.695847868	1.357577335	0.309889627	0.666064195	non-significant	8.784704463	5.896057559	1.212391612	0.709310786	0.291858959	1.064677376	3.129967601	2.716347846
hsa-miR-4709-3p	0.569582877	2.565611755	0.310167207	0.666064195	non-significant	3.904313095	8.984468661	0.848674129	6.029141679	2.043012714	10.82421999	9.389902803	5.926577118
hsa-miR-4491	-0.658558807	5.495972398	0.310529009	0.66623104	non-significant	106.3925318	80.86021795	25.82394134	24.29389441	19.55455026	9.227203927	101.3327011	58.77188975
hsa-miR-4708-5p	0.801054783	0.584534088	0.311861682	0.668478651	non-significant	0.976078274	2.526881811	0.242478322	0.177327696	0.437788439	1.064677376	2.738721651	2.469407132
hsa-miR-662	-0.671682469	6.424142469	0.312674683	0.669609252	non-significant	191.3113416	107.5328593	70.92490931	38.30278243	37.35794677	23.77779473	173.7132019	112.851906
hsa-miR-497-3p	0.829776825	0.513367923	0.313174925	0.670068613	non-significant	0	1.123058583	0.727434967	0.709310786	0.14592948	2.83913967	0.7824919	0.74082214
hsa-miR-4642	0.528382287	1.813296669	0.313885318	0.670976363	non-significant	5.856469642	7.019116142	1.212391612	1.418621572	0.437788439	2.484247211	10.56364065	5.185754978
hsa-miR-33b-3p	0.585656331	4.120128487	0.314321718	0.670999895	non-significant	24.40195684	49.97610693	5.455762255	12.23561105	0.729647398	13.13102097	61.81686012	30.12676702
hsa-miR-604	-0.84265088	0.606054956	0.314609666	0.670999895	non-significant	0	1.684587874	0.727434967	1.773276964	0.583717918	0.532338688	1.956229751	0.987762853
hsa-miR-6825-5p	-0.530749639	4.755210083	0.314754748	0.670999895	non-significant	42.94744404	78.33333614	16.00356928	18.97406352	8.026121377	14.72803704	61.81686012	25.68183418
hsa-miR-7641	-0.598087967	5.913742273	0.315330614	0.671616975	non-significant	49.77999196	117.0788572	39.52396656	74.8322879	25.09987049	29.98841276	141.239788	55.31471977
hsa-miR-26a-5p	-0.905382069	15.4172362	0.316184673	0.672497356	non-significant	19487.40273	15369.0567	41789.92648	36877.95439	37008.29974	52588.14198	21223.52781	22712.3721
hsa-miR-4487	-0.595824885	5.119377007	0.316331751	0.672497356	non-significant	43.92352232	139.5400289	21.70180986	13.47690493	11.38249941	19.69653146	57.12190872	41.48603982
hsa-miR-1273h-3p	0.472782665	2.202570109	0.316604299	0.672497356	non-significant	2.928234821	5.615292913	2.909739869	3.369226232	0.875576877	4.258709505	13.69360825	5.926577118
hsa-miR-4280	0.54093305	5.807588874	0.317196737	0.672575749	non-significant	30.25842648	153.5782612	23.39915812	43.26795793	12.40400576	56.78279339	201.4916643	75.81079896
hsa-miR-4289	0.623391741	1.365888116	0.317446283	0.672575749	non-significant	2.928234821	7.580645433	0.606195806	0.354655393	0.291858959	1.597016064	7.824919002	3.951051412
hsa-miR-6784-3p	-0.653979051	2.474704516	0.317501643	0.672575749	non-significant	6.832547916	25.26881811	1.818587418	3.546553929	1.167435837	1.064677376	11.34613255	6.914339971
hsa-miR-3132	0.454528799	2.179169593	0.318191024	0.673196215	non-significant	4.880391368	10.38829189	1.576109096	3.014570839	0.583717918	4.613601963	13.3023623	5.185754978
hsa-miR-641	0.533008413	3.92362372	0.3183687	0.673196215	non-significant	6.832547916	43.23775543	5.577001416	12.76759414	2.772660112	24.48757965	21.12728131	24.2001899
hsa-miR-377-5p	-0.574726545	4.080370425	0.31946473	0.673995369	non-significant	19.52156547	23.58423024	12.60887277	13.12224954	8.755768775	5.145940651	43.42830046	17.77973135
hsa-miR-548ao-3p	0.766683183	0.573420053	0.319574287	0.673995369	non-significant	0.976078274	1.684587874	0.121239161	0.531983089	0.583717918	1.242123605	1.956229751	2.469407132
hsa-miR-5692a	0.700669755	1.148890421	0.319608891	0.673995369	non-significant	3.904313095	4.772998976	0.121239161	1.063966179	0.14592948	2.83913967	3.521213551	2.963288559
hsa-miR-517a-3p	0.613400107	0.402514725	0.320795014	0.675363266	non-significant	0	1.684587874	0.363717484	0.886638482	0.14592948	1.951908523	1.5649838	0.74082214
hsa-miR-6765-3p	0.568797293	2.510008691	0.320833551	0.675363266	non-significant	11.71293928	5.896057559	2.303544063	2.127932357	1.459294796	4.436155734	15.649838	10.12456924
hsa-miR-196b-5p	0.688759049	8.201328261	0.321702981	0.676425858	non-significant	135.67488	143.4707339	108.7515276	232.2992823	167.672972	624.9656198	273.0896732	448.691276
hsa-miR-8084	-0.600779881	1.957247209	0.322173244	0.676425858	non-significant	3.904313095	13.47670299	0.96991329	2.837243143	1.459294796	1.597016064	9.781148753	2.469407132
hsa-miR-6511a-5p	0.496717635	2.764378321	0.322203703	0.676425858	non-significant	11.71293928	12.63440905	2.424783224	3.014570839	1.459294796	4.968494422	18.38855966	12.59397638
hsa-miR-3614-5p	0.596152	2.079979408	0.32263818	0.67673214	non-significant	7.808626189	7.580645433	1.818587418	2.305260054	0	4.258709505	8.607410903	7.65516211
hsa-miR-4658	0.471714093	1.714256966	0.323131015	0.677160171	non-significant	1.952156547	5.896057559	1.454869935	1.595949268	0.875576877	1.951908523	10.56364065	4.691873552
hsa-miR-6882-5p	-0.524520538	3.51474553	0.323974484	0.678080093	non-significant	20.49764375	38.7455211	4.122131481	8.689057126	2.918589592	7.097849174	25.43098676	9.383747103
hsa-miR-211-5p	-0.531684447	2.633919756	0.324148309	0.678080093	non-significant	7.808626189	14.59976157	4.00089232	3.723881625	2.334871673	3.194032128	17.21482181	3.457169985
hsa-miR-4725-3p	0.743057532	1.803226573	0.324525296	0.678263653	non-significant	8.784704463	5.615292913	0.606195806	0.354655393	0.729647398	2.129354752	8.216164952	7.902102824
hsa-miR-4439	0.60515427	0.663692361	0.325382662	0.679449993	non-significant	0.976078274	1.684587874	0.96991329	0.709310786	0	0.887231147	4.694951401	1.728584993
hsa-miR-548f-5p	0.527437607	1.342761462	0.326776149	0.679976497	non-significant	0.976078274	6.738351496	0.484956645	1.418621572	0.437788439	2.129354752	3.521213551	5.185754978
hsa-miR-653-3p	0.494532309	3.276659998	0.326792257	0.679976497	non-significant	5.856469642	10.38829189	5.9407189	5.851813983	3.648236989	14.37314458	22.30101916	10.86539138
hsa-miR-4645-3p	0.510134699	1.413989708	0.326814014	0.679976497	non-significant	0.976078274	4.211469685	0.727434967	1.773276964	0.875576877	2.129354752	8.216164952	2.963288559
hsa-miR-5093	0.435691967	2.124325186	0.327055078	0.679976497	non-significant	3.904313095	7.861410079	1.93982658	2.837243143	0.875576877	4.436155734	8.998656853	6.914339971
hsa-miR-302d-5p	-0.904736422	0.237557906	0.327084643	0.679976497	non-significant	0.976078274	1.403823228	1.212391612	0.177327696	0.14592948	0.177446229	1.956229751	0.493881426
hsa-miR-4761-5p	0.548492436	0.406371249	0.327758167	0.680186773	non-significant	0	3.369175748	0.121239161	0.531983089	0.14592948	1.419569835	1.956229751	1.234703566
hsa-miR-4307	-0.639863084	2.305827139	0.327765908	0.680186773	non-significant	4.880391368	24.14575953	1.576109096	2.127932357	1.313365316	2.484247211	11.34613255	3.210229272
hsa-miR-4763-5p	0.600785067	2.578532791	0.328117156	0.680313644	non-significant	8.784704463	17.40740803	0.484956645	3.369226232	0.875576877	3.548924587	17.60606776	12.34703566
hsa-miR-126-3p	0.674299513	10.05733128	0.328869378	0.680886431	non-significant	438.2591449	526.4337106	741.8624275	643.8768658	486.6748144	2350.275308	1325.932525	1289.771345
hsa-miR-4257	-0.642153671	2.319049533	0.328974126	0.680886431	non-significant	4.880391368	12.35364441	1.333630773	8.689057126	0.875576877	1.774462294	8.998656853	5.679636404
hsa-miR-6821-5p	0.529072602	1.778044446	0.32944113	0.681098877	non-significant	4.880391368	6.45758685	0.727434967	1.950604661	0.729647398	3.016585899	9.781148753	4.444932838
hsa-miR-372-3p	0.689238908	0.71351986	0.329761886	0.681098877	non-significant	0.976078274	4.211469685	0.242478322	0.177327696	0.291858959	0.887231147	5.086197351	1.975525706
hsa-miR-4433b-5p	-0.518944722	2.494227272	0.329948113	0.681098877	non-significant	7.808626189	11.51135047	1.93982658	6.383797072	2.043012714	3.903817046	13.3023623	2.963288559
hsa-miR-409-3p	-0.623600216	6.53115648	0.33098947	0.682592865	non-significant	122.9858625	93.49462701	78.44173731	64.19262611	51.36717681	34.60201472	210.0990752	102.2334553
hsa-miR-4304	-0.873971209	2.534190055	0.331254022	0.682592865	non-significant	8.784704463	40.99163827	0.606195806	2.127932357	0.291858959	2.129354752	7.042427102	6.667399257
hsa-let-7b-5p	-0.651038505	15.63245179	0.332956145	0.685497946	non-significant	79057.45978	52509.16556	27295.05732	41503.37002	33530.21652	38778.21173	49827.91047	62463.15953
hsa-miR-551b-5p	-0.917769709	0.362584191	0.333716942	0.686461605	non-significant	2.928234821	3.649940394	0.606195806	0.177327696	0	0.177446229	1.5649838	0.987762853
hsa-miR-362-3p	0.495377175	2.386384937	0.33436609	0.687129461	non-significant	4.880391368	14.31899693	1.576109096	1.595949268	1.459294796	4.613601963	19.17105156	5.432695691
hsa-miR-8056	0.616657295	0.617683282	0.334627652	0.687129461	non-significant	0.976078274	1.96535252	0.484956645	0.886638482	0.14592948	1.064677376	4.303705451	1.481644279
hsa-miR-892c-3p	0.457502186	2.529825669	0.335074056	0.687444147	non-significant	5.856469642	12.63440905	2.546022386	3.014570839	1.167435837	5.323386881	22.30101916	4.938814265
hsa-miR-2114-5p	0.685466877	1.581398929	0.336230675	0.689214102	non-significant	0.976078274	2.246117165	0.727434967	4.787847804	0.14592948	6.033171798	2.738721651	2.716347846
hsa-miR-205-3p	0.511787511	1.619611001	0.337003395	0.690194725	non-significant	0	4.492234331	1.697348257	2.127932357	0.729647398	3.016585899	4.303705451	5.926577118
hsa-miR-3130-3p	0.569382288	0.849989129	0.33730239	0.690204279	non-significant	0	1.684587874	0.606195806	1.241293875	0.583717918	0.887231147	5.086197351	2.469407132
hsa-miR-152-3p	-0.738337067	10.17685612	0.337949597	0.690826733	non-significant	830.6426109	1098.070529	1069.329402	1404.967339	585.4690721	1495.516821	561.4379384	712.6708984
hsa-miR-939-3p	0.73899539	1.432207023	0.338265662	0.690826733	non-significant	5.856469642	3.369175748	0.484956645	1.950604661	0	0.532338688	11.34613255	4.444932838
hsa-miR-499a-3p	-0.837457142	1.534048515	0.33849037	0.690826733	non-significant	0	1.684587874	1.93982658	3.369226232	1.897083235	1.597016064	3.521213551	2.222466419
hsa-miR-4311	0.450021761	3.310355732	0.338858865	0.690977425	non-significant	6.832547916	22.18040701	5.334523094	6.383797072	2.043012714	12.77612851	30.51718411	9.13680639
hsa-miR-299-3p	-0.525745995	2.413277058	0.339231779	0.691136857	non-significant	8.784704463	8.42293937	3.273457353	5.142503197	1.459294796	1.597016064	8.607410903	7.902102824
hsa-miR-6842-3p	0.468892244	3.584019533	0.340797898	0.693572788	non-significant	18.5454872	19.37276055	2.909739869	9.930351001	3.064519071	11.35655868	31.69092196	20.24913849
hsa-miR-212-3p	-0.633141005	5.208005547	0.341018944	0.693572788	non-significant	28.30626994	24.98805346	40.37264069	37.23881625	16.78189015	26.6169344	44.99328426	42.72074339
hsa-miR-3178	-0.832051682	1.176408577	0.341473748	0.693895961	non-significant	5.856469642	7.580645433	0.484956645	1.773276964	0	1.242123605	2.347475701	1.728584993
hsa-miR-6846-3p	0.46764454	3.044487641	0.342599608	0.694796939	non-significant	3.904313095	18.81123126	4.97080561	3.901209322	2.043012714	11.71145114	19.17105156	9.383747103
hsa-miR-98-5p	0.579202948	6.769877599	0.342670357	0.694796939	non-significant	69.30155743	85.63321693	48.73814281	110.4751549	42.61140804	193.7712825	118.9387688	188.4157642
hsa-miR-6865-5p	0.502505522	3.248429215	0.342805995	0.694796939	non-significant	18.5454872	16.84587874	4.122131481	4.078537018	1.459294796	6.033171798	33.25590576	15.80420565
hsa-miR-628-3p	-0.580041414	3.100456424	0.343635104	0.695305902	non-significant	8.784704463	8.703704016	6.668153867	8.157074036	4.086025428	9.759542615	7.433673052	6.173517831
hsa-miR-6778-3p	-0.61077849	1.488986405	0.343650124	0.695305902	non-significant	5.856469642	7.019116142	0.848674129	2.837243143	0.291858959	0.709784917	6.651181152	2.222466419
hsa-miR-664a-3p	-0.797826502	9.119819463	0.34427702	0.695329708	non-significant	232.3066291	485.722837	348.6838277	585.7133813	476.1678919	758.5826305	350.9476173	193.8484599
hsa-miR-99a-5p	-0.789255033	16.34040807	0.344503493	0.695329708	non-significant	68335.23994	33142.8626	96649.07082	44527.33923	58017.03727	83774.13934	50766.11826	73295.21392
hsa-miR-6728-5p	-0.513625727	2.257758032	0.344551437	0.695329708	non-significant	5.856469642	15.72282016	2.061065741	3.191898536	1.313365316	1.951908523	8.998656853	5.679636404
hsa-miR-1273a	-0.62935802	6.07972362	0.344903324	0.695441355	non-significant	60.51685297	252.1266518	30.55226863	104.6233409	9.193557213	55.89556225	82.16164952	69.14339971
hsa-miR-6850-5p	-0.55013625	4.323603426	0.346887387	0.698840999	non-significant	61.49293124	30.04181709	12.48763361	13.12224954	3.794166469	17.03483802	30.12593816	18.02667207
hsa-miR-5591-3p	-0.532660127	4.018670418	0.347663381	0.699803114	non-significant	26.35411339	30.04181709	13.57878606	12.76759414	4.086025428	4.436155734	38.34210311	20.4960792
hsa-miR-7107-3p	0.508778589	3.005535223	0.348673378	0.701004787	non-significant	12.68901756	21.61887772	1.091152451	5.49715859	1.167435837	7.807634092	22.69226511	12.34703566
hsa-miR-6769a-3p	-0.550534254	1.54578609	0.348858246	0.701004787	non-significant	1.952156547	5.334528268	1.333630773	3.191898536	1.021506357	1.951908523	5.477443302	1.728584993
hsa-miR-3688-5p	0.589656883	1.017075663	0.350163558	0.701909727	non-significant	0	4.492234331	0.484956645	1.950604661	0	1.242123605	5.868689252	2.716347846
hsa-miR-92a-3p	0.633122864	14.10400317	0.350888485	0.701909727	non-significant	7328.395679	8829.205812	8297.971911	9319.811742	11315.80963	28336.56581	31043.01867	30166.52447
hsa-miR-4520-5p	-0.921401389	0.456976843	0.351010156	0.701909727	non-significant	3.904313095	3.088411102	0.242478322	1.063966179	0	0.532338688	2.347475701	0.246940713
hsa-miR-6828-3p	0.443262077	4.58601643	0.35114006	0.701909727	non-significant	18.5454872	49.69534228	12.60887277	19.50604661	5.107531785	25.72970326	57.51315467	41.23909911
hsa-miR-383-5p	-0.581194714	3.878599964	0.351485065	0.701909727	non-significant	13.66509583	19.93428984	10.54780703	9.753023304	9.339486693	3.371478358	33.25590576	19.26137563
hsa-miR-6895-5p	0.664462967	1.07172767	0.351618023	0.701909727	non-significant	3.904313095	2.526881811	0.606195806	0.531983089	0.437788439	0.887231147	3.521213551	4.938814265
hsa-miR-8082	-0.505976947	3.48694489	0.351908075	0.701909727	non-significant	20.49764375	30.32258173	7.031871351	7.447763251	2.480801153	4.436155734	28.95220031	10.86539138
hsa-miR-4797-5p	1.01809011	-0.035354472	0.352430239	0.701909727	non-significant	0.976078274	0.561529291	0	0.709310786	0	0.177446229	4.303705451	0.246940713
hsa-miR-19b-2-5p	0.550576728	2.006476266	0.352761053	0.701909727	non-significant	3.904313095	4.492234331	0.848674129	3.546553929	1.313365316	7.452741633	8.607410903	1.728584993
hsa-miR-3928-3p	0.428342821	3.715939985	0.352960711	0.701909727	non-significant	12.68901756	17.68817268	6.425675545	11.52630027	3.50230751	16.50249933	31.29967601	17.77973135
hsa-miR-4739	-0.634686355	5.947563223	0.353323595	0.701909727	non-significant	99.55998391	129.4325017	25.82394134	111.7164488	9.047627734	18.80930031	96.63774968	97.0477003
hsa-miR-6835-3p	-0.621891437	4.956797152	0.353352913	0.701909727	non-significant	58.56469642	158.0704955	7.638067157	16.31414807	6.274967622	12.95357474	53.20944922	41.23909911
hsa-miR-6742-3p	0.466040412	2.310856685	0.353484651	0.701909727	non-significant	3.904313095	14.88052622	1.212391612	3.191898536	0.729647398	4.258709505	10.1723947	9.630687816
hsa-miR-498	0.477753817	1.021657431	0.353499099	0.701909727	non-significant	0.976078274	3.649940394	0.96991329	1.063966179	0.14592948	1.951908523	5.086197351	1.975525706
hsa-miR-7153-5p	0.707558913	0.294356547	0.35391838	0.702147717	non-significant	0.976078274	3.088411102	0.242478322	0	0	0.709784917	2.738721651	1.481644279
hsa-miR-3171	-0.613640521	1.494252292	0.355037825	0.703226218	non-significant	5.856469642	8.703704016	0.606195806	0.709310786	1.167435837	0.887231147	6.651181152	1.975525706
hsa-miR-664a-5p	-0.647238165	5.383358358	0.355061767	0.703226218	non-significant	28.30626994	47.44922512	27.40005044	51.07037657	24.95394101	53.76620749	41.47207071	18.52055349
hsa-miR-132-5p	-0.714901248	4.929239202	0.355792792	0.703544422	non-significant	15.61725238	12.9151737	31.15846443	26.24449907	20.7219861	34.06967604	25.82223271	20.24913849
hsa-miR-34b-5p	-0.933265841	0.587446081	0.355822467	0.703544422	non-significant	0	4.772998976	0.727434967	0.354655393	0.583717918	0.709784917	0.7824919	1.234703566
hsa-miR-3921	0.589943424	0.91953679	0.356295972	0.703572185	non-significant	1.952156547	1.684587874	0.96991329	1.063966179	0.14592948	2.484247211	2.347475701	2.222466419
hsa-miR-7111-5p	0.550117798	1.671770516	0.35643657	0.703572185	non-significant	0.976078274	4.492234331	1.818587418	3.369226232	0	1.774462294	8.216164952	6.173517831
hsa-miR-16-5p	0.720891346	10.99593866	0.357035506	0.703756489	non-significant	572.9579466	754.1338383	1011.983279	1608.89419	1103.810584	5585.120069	1182.345261	1836.991966
hsa-miR-320d	-0.526099937	4.857867155	0.357130159	0.703756489	non-significant	29.28234821	33.41099283	25.33898469	27.13113756	12.8417942	22.89056359	49.68823566	26.91653774
hsa-miR-6802-5p	-0.774003543	2.293759385	0.357556107	0.704004257	non-significant	0	5.053763622	5.213283932	3.191898536	3.064519071	1.242123605	7.433673052	6.173517831
hsa-miR-4325	0.673955064	1.09311638	0.358108153	0.704391713	non-significant	4.880391368	3.930705039	0.484956645	0.354655393	0.14592948	2.306800982	4.694951401	2.469407132
hsa-miR-4459	-0.534913701	4.16037098	0.358881466	0.704391713	non-significant	28.30626994	68.50657354	5.213283932	18.61940813	3.35637803	8.517419009	35.99462741	20.98996063
hsa-miR-421	-0.668063233	5.036645812	0.35904515	0.704391713	non-significant	18.5454872	20.49581913	20.24693992	35.82019468	25.82951789	34.77946095	28.16970841	26.66959703
hsa-miR-4493	0.49438125	1.445524403	0.359127706	0.704391713	non-significant	2.928234821	5.334528268	0.727434967	1.063966179	0.729647398	3.371478358	6.651181152	2.222466419
hsa-miR-3160-5p	0.462673529	1.36094016	0.359547959	0.704391713	non-significant	1.952156547	5.053763622	0.727434967	1.950604661	0.291858959	1.774462294	4.694951401	4.938814265
hsa-miR-1285-3p	0.457632419	3.420250127	0.359555173	0.704391713	non-significant	17.56940893	12.9151737	4.00089232	9.221040215	2.188942194	12.95357474	27.77846246	13.82867994
hsa-miR-4479	-0.697728566	2.395625164	0.360040928	0.704754571	non-significant	25.37803512	8.703704016	1.454869935	3.014570839	0.291858959	1.597016064	7.433673052	7.408221397
hsa-miR-5697	0.652798699	0.434680007	0.360517801	0.705099453	non-significant	0	2.807646457	0.121239161	1.063966179	0	0.887231147	1.5649838	2.469407132
hsa-miR-6806-3p	-0.593163695	1.66000657	0.361345508	0.705199645	non-significant	8.784704463	5.053763622	1.697348257	2.305260054	0.437788439	2.129354752	2.347475701	3.704110699
hsa-miR-489-5p	-0.549732143	4.705659523	0.361510319	0.705199645	non-significant	69.30155743	65.97969173	12.85135109	15.78216498	5.837179183	9.936988844	78.64043597	19.75525706
hsa-miR-3974	-0.949177563	1.060239863	0.361575376	0.705199645	non-significant	0	11.51135047	0.484956645	0.531983089	0.583717918	0.532338688	3.129967601	1.481644279
hsa-miR-6078	0.865880831	0.901926748	0.361925062	0.705199645	non-significant	4.880391368	1.403823228	0.606195806	0.531983089	0	1.242123605	2.347475701	4.444932838
hsa-miR-30b-5p	0.703911152	12.47859198	0.362643353	0.705199645	non-significant	2467.525876	3567.395588	2161.209288	6734.1966	2237.244851	17193.82984	2988.336567	2849.695831
hsa-miR-6852-3p	0.623916869	0.963001218	0.362845648	0.705199645	non-significant	0.976078274	4.772998976	0	1.063966179	0.437788439	2.66169344	3.521213551	1.728584993
hsa-miR-149-5p	0.556326594	11.12592226	0.362873748	0.705199645	non-significant	1347.964096	2778.166169	461.4362476	2751.771193	908.2650809	3117.020465	4042.744403	4153.048915
hsa-miR-125b-2-3p	-0.643098788	9.736650418	0.363218816	0.705199645	non-significant	964.3653344	565.4599964	822.2439914	579.8615674	514.839204	537.6620749	978.8973672	1143.335502
hsa-miR-302a-5p	0.564901071	0.960311678	0.363695331	0.705199645	non-significant	0	2.807646457	1.576109096	0.531983089	0.14592948	1.419569835	1.956229751	4.197992125
hsa-miR-3136-5p	-0.707812999	3.187586709	0.363833774	0.705199645	non-significant	21.47372202	43.79928472	2.424783224	6.206469375	0.291858959	3.016585899	13.69360825	12.34703566
hsa-miR-4327	0.428460343	1.41173959	0.36388386	0.705199645	non-significant	0.976078274	5.334528268	1.091152451	1.418621572	0.583717918	2.129354752	7.433673052	3.210229272
hsa-miR-548a-3p	0.566236662	1.301436647	0.364177727	0.705199645	non-significant	2.928234821	5.615292913	0.121239161	1.773276964	0.291858959	3.371478358	5.868689252	1.728584993
hsa-miR-6513-5p	0.459648334	4.401078087	0.36596596	0.708077703	non-significant	38.06705267	34.25328677	8.607980447	9.398367911	5.691249704	15.0829295	63.38184392	40.00439554
hsa-miR-8068	0.558049407	0.816232123	0.367185973	0.709376263	non-significant	0	1.684587874	0.363717484	1.241293875	0.729647398	1.242123605	5.477443302	1.481644279
hsa-miR-296-3p	-0.466700035	4.027847593	0.367242125	0.709376263	non-significant	22.44980029	34.53405142	11.63895948	13.47690493	4.961602306	7.097849174	34.42964361	20.74301991
hsa-miR-6758-3p	0.53050774	0.821509838	0.367603072	0.709489057	non-significant	0	4.772998976	0.606195806	0.886638482	0	1.774462294	4.694951401	1.234703566
hsa-miR-6733-3p	-0.501522132	1.244860433	0.36790734	0.709492361	non-significant	3.904313095	4.772998976	0.606195806	2.305260054	0.583717918	1.419569835	3.129967601	2.222466419
hsa-miR-6782-5p	-0.605983892	1.122023013	0.368400623	0.709859869	non-significant	2.928234821	5.896057559	1.091152451	1.063966179	0.437788439	1.064677376	4.303705451	1.234703566
hsa-miR-3164	0.556100048	0.565531321	0.368857169	0.710156045	non-significant	0	2.807646457	0.606195806	0.531983089	0.14592948	2.129354752	2.347475701	0.74082214
hsa-miR-492	-0.472039989	3.034106878	0.36933212	0.710487138	non-significant	17.56940893	21.33811307	4.122131481	5.49715859	1.751153755	4.081263275	16.82357585	9.13680639
hsa-miR-587	1.108892457	0.016668299	0.371014298	0.713138138	non-significant	0.976078274	0.280764646	0	0.886638482	0	1.774462294	0	0.74082214
hsa-miR-4728-3p	-0.46050954	3.612165269	0.371487723	0.713463318	non-significant	12.68901756	20.21505449	8.00178464	12.94492184	4.669743347	6.742956716	23.08351106	14.81644279
hsa-miR-4726-5p	-0.547473001	2.923565558	0.372564453	0.714705936	non-significant	7.808626189	27.23417063	5.092044771	4.255864715	1.751153755	2.484247211	10.9548866	12.10009495
hsa-miR-634	-0.932398764	0.262421967	0.372773447	0.714705936	non-significant	0.976078274	1.403823228	0.242478322	1.773276964	0.14592948	0.177446229	1.17373785	0.987762853
hsa-miR-422a	-0.539011414	4.401051733	0.373171906	0.714705936	non-significant	13.66509583	32.5686989	12.24515528	17.02345886	14.73887744	21.29354752	29.73469221	15.80420565
hsa-miR-3607-3p	0.507051353	3.711079558	0.373353847	0.714705936	non-significant	8.784704463	16.0035848	4.607088126	18.08742504	2.626730632	26.6169344	17.60606776	12.34703566
hsa-miR-3190-3p	0.487216703	1.17897756	0.37403467	0.714715143	non-significant	0.976078274	2.526881811	1.091152451	1.595949268	0.437788439	1.242123605	3.912459501	4.691873552
hsa-miR-4305	0.445054715	3.464534901	0.374176682	0.714715143	non-significant	10.73686101	14.88052622	5.698240577	10.81698948	2.043012714	6.033171798	31.69092196	23.21242704
hsa-miR-1298-3p	-0.544820232	3.818916502	0.374273024	0.714715143	non-significant	17.56940893	68.2258089	5.577001416	6.383797072	3.648236989	6.033171798	32.47341386	14.81644279
hsa-miR-4632-5p	-0.523283607	2.55999823	0.374577787	0.714715143	non-significant	12.68901756	18.24970197	2.061065741	5.49715859	0.583717918	2.66169344	11.7373785	6.420458544
hsa-miR-6766-5p	-0.499621617	2.932999933	0.375538902	0.715966442	non-significant	12.68901756	21.05734842	5.334523094	4.255864715	1.605224275	2.66169344	19.56229751	7.65516211
hsa-miR-3622b-5p	0.481866957	1.890083081	0.378175597	0.719911851	non-significant	3.904313095	8.42293937	1.818587418	1.418621572	0.437788439	1.242123605	12.5198704	6.667399257
hsa-miR-3648	0.496884189	4.448268782	0.379132438	0.719911851	non-significant	38.06705267	47.44922512	8.486741285	5.674486286	5.691249704	11.35655868	97.42024158	31.36147058
hsa-miR-548ad-3p	0.476239916	1.112092435	0.379305613	0.719911851	non-significant	0.976078274	5.896057559	0.363717484	0.886638482	0.437788439	2.83913967	4.303705451	1.728584993
hsa-miR-361-5p	-0.646315144	10.22421216	0.379374896	0.719911851	non-significant	877.494368	974.5340851	741.3774709	1104.219566	949.5631236	1274.063927	1164.739193	961.8340781
hsa-miR-4471	0.60691581	1.248555765	0.379472739	0.719911851	non-significant	3.904313095	5.334528268	0.363717484	0.531983089	0.437788439	1.597016064	7.042427102	3.210229272
hsa-miR-548q	-0.574044654	2.049622203	0.379654802	0.719911851	non-significant	1.952156547	6.738351496	3.515935675	2.659915447	1.897083235	3.371478358	8.607410903	1.481644279
hsa-miR-219a-1-3p	-0.5645165	2.438695711	0.379854466	0.719911851	non-significant	6.832547916	1.96535252	4.364609804	5.319830893	2.480801153	3.548924587	5.868689252	6.667399257
hsa-miR-6514-5p	0.439562133	1.848754981	0.380064338	0.719911851	non-significant	1.952156547	7.580645433	1.454869935	2.305260054	0.729647398	3.016585899	4.694951401	7.902102824
hsa-miR-4486	0.511782197	0.550381397	0.380735256	0.720600625	non-significant	0	2.246117165	0.606195806	1.063966179	0	1.064677376	4.303705451	0.987762853
hsa-miR-5100	-0.54072559	7.414565111	0.381750231	0.721938944	non-significant	162.0289934	457.9271371	115.5409206	105.5099794	83.47166232	99.01499598	476.9288132	110.1355581
hsa-miR-6871-3p	0.468269485	2.49418613	0.382679173	0.723112539	non-significant	7.808626189	8.703704016	3.152218192	2.659915447	1.021506357	3.016585899	23.86600296	6.667399257
hsa-miR-3064-3p	-0.506625599	1.43452778	0.382992423	0.723121766	non-significant	5.856469642	6.45758685	0.848674129	2.127932357	0.437788439	0.887231147	6.651181152	1.975525706
hsa-miR-1915-3p	-0.50883389	4.301237265	0.383391585	0.723293054	non-significant	24.40195684	36.78016858	22.30800566	10.81698948	4.815672826	12.24378983	29.73469221	25.43489346
hsa-miR-340-5p	0.523879636	6.595215554	0.384494086	0.724789896	non-significant	157.1486021	89.00239268	39.64520572	84.7626389	22.91092829	183.3019549	84.11787927	152.1154794
hsa-miR-5001-3p	-0.630405652	4.304645433	0.385618922	0.726034292	non-significant	73.20587053	47.44922512	3.152218192	20.21535739	1.459294796	13.3084672	32.86465981	19.01443492
hsa-miR-4784	-0.629500693	2.130854357	0.385928879	0.726034292	non-significant	4.880391368	19.37276055	2.424783224	2.837243143	0.14592948	1.774462294	9.389902803	3.704110699
hsa-miR-889-3p	0.593971549	1.621396962	0.386083054	0.726034292	non-significant	4.880391368	1.684587874	0.606195806	2.127932357	1.167435837	3.016585899	8.607410903	3.457169985
hsa-miR-6837-5p	0.443875182	1.265295582	0.386640598	0.726403441	non-significant	1.952156547	4.492234331	1.333630773	1.063966179	0.14592948	1.774462294	6.651181152	2.963288559
hsa-miR-8057	0.444991565	5.583545082	0.387124613	0.726403441	non-significant	35.13881785	94.89845024	20.97437489	34.22424541	16.78189015	63.70319634	127.5461797	59.51271189
hsa-miR-376a-5p	-0.593401056	2.204411354	0.387315659	0.726403441	non-significant	2.928234821	15.16129087	2.788500708	3.546553929	1.167435837	4.791048193	8.607410903	0.74082214
hsa-miR-2113	0.42705894	1.765042619	0.387893309	0.726403441	non-significant	2.928234821	4.492234331	2.061065741	2.305260054	0.437788439	1.951908523	9.389902803	5.679636404
hsa-miR-135b-5p	-0.539785267	2.252960717	0.388078694	0.726403441	non-significant	2.928234821	7.861410079	0.96991329	4.787847804	3.50230751	3.903817046	7.433673052	3.457169985
hsa-miR-6866-3p	-0.574660523	2.56213938	0.388137958	0.726403441	non-significant	9.760782737	28.9187585	1.576109096	2.837243143	0.875576877	2.484247211	13.69360825	5.185754978
hsa-miR-4769-3p	0.463275675	4.088933692	0.388645508	0.726773299	non-significant	32.21058303	28.07646457	4.364609804	13.65423263	3.210448551	12.59868228	34.42964361	40.49827697
hsa-miR-130b-3p	0.575419747	5.632215355	0.390035648	0.727675346	non-significant	21.47372202	15.72282016	30.67350779	38.48011013	24.37022309	86.94865238	70.03302507	76.79856182
hsa-miR-6793-3p	0.513277639	1.863617686	0.390329967	0.727675346	non-significant	0.976078274	3.088411102	3.515935675	2.305260054	0.291858959	2.129354752	11.7373785	5.679636404
hsa-miR-3123	0.654065624	2.499078577	0.390488651	0.727675346	non-significant	0.976078274	12.35364441	0.121239161	10.28500639	0.14592948	6.033171798	13.69360825	9.630687816
hsa-miR-5094	0.547568553	2.01743632	0.390502416	0.727675346	non-significant	8.784704463	5.615292913	1.091152451	2.305260054	0.583717918	2.129354752	8.998656853	9.13680639
hsa-miR-516b-5p	0.51149174	0.780444865	0.390846319	0.727675346	non-significant	0	4.772998976	0.484956645	0.354655393	0.291858959	1.064677376	4.303705451	2.222466419
hsa-miR-4773	0.565047433	2.054626281	0.391310991	0.727675346	non-significant	6.832547916	12.07287976	0.484956645	2.48258775	0.14592948	3.371478358	19.17105156	2.469407132
hsa-miR-660-3p	-0.487681876	3.264390218	0.391582517	0.727675346	non-significant	12.68901756	13.75746764	9.456654575	6.915780161	2.626730632	9.404650156	18.77980561	4.691873552
hsa-miR-4477b	-0.541835213	2.230690157	0.391610357	0.727675346	non-significant	8.784704463	10.10752724	2.667261547	1.418621572	2.043012714	1.242123605	5.868689252	7.902102824
hsa-miR-6768-5p	0.490067007	1.836326325	0.391952098	0.727733706	non-significant	0	8.703704016	1.454869935	3.723881625	0.14592948	2.66169344	11.34613255	4.691873552
hsa-miR-4433b-3p	-0.624609621	1.425937315	0.392348955	0.727894224	non-significant	11.71293928	2.807646457	0.727434967	1.950604661	0.291858959	0.532338688	3.912459501	3.704110699
hsa-miR-6085	-0.587309876	4.529421899	0.393104831	0.728720023	non-significant	36.11489613	122.4133855	8.365502124	10.99431718	3.794166469	7.275295404	41.86331666	33.583937
hsa-miR-4466	-0.612742387	5.301332209	0.393503664	0.72888317	non-significant	108.3446884	44.36081402	25.58146302	14.8955265	17.65746703	6.388064257	99.76771728	50.12896479
hsa-miR-5091	0.51201609	1.148764924	0.394274514	0.729411982	non-significant	1.952156547	2.246117165	0.848674129	2.127932357	0.14592948	1.242123605	6.651181152	2.963288559
hsa-miR-31-5p	-0.906234939	7.586443148	0.394411255	0.729411982	non-significant	45.87567886	37.62246252	28.24872456	169.7026055	269.9695372	38.86072423	308.6930546	257.0652825
hsa-miR-1208	-0.55065939	7.644720866	0.394879271	0.729702042	non-significant	221.5697681	441.362023	176.5242187	66.85254156	103.1721421	107.0000763	447.9766129	201.2566813
hsa-miR-6881-3p	0.606614867	1.077251277	0.396367219	0.731874904	non-significant	0	3.369175748	1.454869935	1.241293875	0	0.354892459	7.042427102	3.704110699
hsa-miR-1322	0.441509211	3.688383534	0.396697685	0.73190879	non-significant	3.904313095	24.98805346	8.365502124	11.88095566	2.334871673	16.67994556	41.47207071	11.1123321
hsa-miR-1343-5p	-0.52375011	5.894764118	0.397627399	0.733047367	non-significant	121.0337059	123.2556794	35.40183508	27.30846525	25.82951789	23.06800982	165.1057909	56.30248262
hsa-miR-3144-3p	-0.519923608	0.919230305	0.398263127	0.733642602	non-significant	3.904313095	1.96535252	0.727434967	1.773276964	0.437788439	0.354892459	4.694951401	1.234703566
hsa-miR-4533	-0.498854744	4.273891001	0.400281641	0.73530284	non-significant	37.0909744	30.04181709	15.03365599	9.398367911	7.588332938	5.50083311	53.20944922	21.23690134
hsa-miR-302a-3p	-0.876857522	2.201395236	0.400466065	0.73530284	non-significant	0	3.369175748	9.94161122	1.063966179	0.583717918	1.774462294	5.477443302	4.938814265
hsa-miR-7151-5p	0.470204296	1.060755045	0.400518912	0.73530284	non-significant	1.952156547	4.772998976	0.606195806	0.709310786	0.291858959	1.419569835	5.868689252	2.469407132
hsa-miR-6849-3p	-0.485376646	3.481596953	0.400913631	0.73530284	non-significant	20.49764375	36.49940394	5.819479739	8.511729429	1.605224275	4.436155734	19.17105156	16.54502779
hsa-miR-514b-5p	0.47868189	2.182455995	0.40118067	0.73530284	non-significant	5.856469642	7.019116142	2.303544063	3.191898536	0.437788439	1.419569835	10.1723947	11.60621352
hsa-miR-1181	0.465373988	5.710369537	0.401650459	0.73530284	non-significant	92.727436	89.28315732	27.88500708	17.02345886	12.54993524	36.02158456	193.6667453	85.19454607
hsa-miR-4460	-0.662391379	0.787456145	0.401655227	0.73530284	non-significant	1.952156547	4.772998976	0.242478322	1.418621572	0.437788439	0.177446229	3.912459501	1.234703566
hsa-miR-6798-3p	-0.524572839	2.143899018	0.401672895	0.73530284	non-significant	3.904313095	6.738351496	1.818587418	7.093107858	1.167435837	1.597016064	8.607410903	5.185754978
hsa-miR-6888-3p	-0.566919171	1.08347962	0.403075508	0.737294904	non-significant	1.952156547	6.45758685	0.96991329	1.063966179	0.437788439	0.532338688	5.086197351	1.481644279
hsa-miR-6796-3p	-0.483069683	4.343993296	0.403650718	0.737730532	non-significant	39.04313095	55.3106352	10.79028535	16.66880347	4.377884387	6.033171798	46.94951401	27.41041917
hsa-miR-4701-5p	0.401087218	2.129223113	0.403942858	0.737730532	non-significant	3.904313095	5.334528268	1.454869935	4.610520107	1.021506357	4.258709505	8.998656853	6.914339971
hsa-miR-1281	-0.464842261	2.570114597	0.404628689	0.738331507	non-significant	5.856469642	19.93428984	2.788500708	4.078537018	1.751153755	3.903817046	12.91111635	4.691873552
hsa-miR-648	0.464430046	0.712957714	0.404959106	0.738331507	non-significant	0.976078274	3.369175748	0.727434967	0.354655393	0.14592948	1.064677376	3.912459501	1.975525706
hsa-miR-424-3p	-0.599983744	5.9222035	0.405465894	0.738331507	non-significant	76.13410535	23.30346559	73.10721422	56.56753516	20.7219861	50.57217537	95.85525778	51.61060907
hsa-miR-3197	-0.514244853	4.17325349	0.405531335	0.738331507	non-significant	42.94744404	68.2258089	6.668153867	10.46233409	2.626730632	9.936988844	23.47475701	26.91653774
hsa-miR-106a-5p	0.740177118	8.436770677	0.406630776	0.739496711	non-significant	169.8376196	107.2520946	13.70002522	286.3842298	263.2567812	1023.687297	230.0526187	195.8239856
hsa-miR-579-5p	0.664571118	0.949489355	0.406912377	0.739496711	non-significant	0.976078274	2.807646457	0.606195806	0.354655393	0.729647398	4.081263275	1.5649838	0.74082214
hsa-miR-4738-5p	0.443178434	2.621534533	0.407117379	0.739496711	non-significant	7.808626189	12.07287976	1.697348257	2.48258775	2.334871673	4.613601963	22.69226511	7.161280684
hsa-miR-181a-5p	-0.58394164	12.37001048	0.408487187	0.740943819	non-significant	6226.403308	4142.963111	6065.473997	3539.106166	2351.215775	3069.464875	6126.520333	7911.733511
hsa-miR-586	-0.761782366	1.558777517	0.40872046	0.740943819	non-significant	1.952156547	15.44205551	0.606195806	2.48258775	0.14592948	2.83913967	3.521213551	0.74082214
hsa-miR-6770-3p	0.652609062	0.945069824	0.408861963	0.740943819	non-significant	2.928234821	2.526881811	0.727434967	0.177327696	0.437788439	1.242123605	1.5649838	4.691873552
hsa-miR-921	-0.516145354	3.482282498	0.409423497	0.741388494	non-significant	16.59333065	51.37993016	3.273457353	6.029141679	2.772660112	3.903817046	25.43098676	13.33479851
hsa-miR-4699-5p	-0.809548282	0.761613287	0.40988136	0.741644899	non-significant	1.952156547	7.019116142	0.727434967	0.531983089	0	0.887231147	1.956229751	0.987762853
hsa-miR-6823-3p	0.433678289	1.274069606	0.411191852	0.743442478	non-significant	0.976078274	3.369175748	1.212391612	1.063966179	0.729647398	2.306800982	3.912459501	3.704110699
hsa-miR-454-3p	0.595673214	3.424421717	0.411531504	0.743483341	non-significant	4.880391368	4.492234331	4.364609804	7.447763251	6.274967622	26.08459572	5.477443302	10.12456924
hsa-miR-590-5p	-0.513976097	1.241403783	0.412316559	0.743862885	non-significant	3.904313095	6.176822205	0.727434967	1.773276964	0.437788439	2.129354752	3.912459501	0.74082214
hsa-miR-1273e	-0.447927526	2.047478106	0.412676215	0.743862885	non-significant	3.904313095	9.545997953	1.454869935	4.610520107	1.313365316	1.951908523	7.824919002	4.691873552
hsa-miR-656-3p	-0.650318542	1.511546278	0.412693225	0.743862885	non-significant	0	6.45758685	1.333630773	1.950604661	1.751153755	0.709784917	6.651181152	2.222466419
hsa-miR-3680-3p	0.490636502	1.579254487	0.413452624	0.744147696	non-significant	3.904313095	4.772998976	1.454869935	2.127932357	0	2.306800982	5.086197351	5.926577118
hsa-miR-433-5p	0.481320239	2.322966262	0.413485906	0.744147696	non-significant	8.784704463	6.738351496	2.061065741	2.659915447	1.021506357	1.774462294	16.4323299	9.630687816
hsa-miR-1255b-2-3p	-0.495103137	1.515044753	0.415640723	0.747452067	non-significant	4.880391368	7.861410079	0.727434967	1.773276964	0.875576877	2.83913967	2.738721651	1.975525706
hsa-miR-624-3p	0.62250317	1.568523481	0.417164108	0.74961673	non-significant	1.952156547	2.526881811	0.727434967	1.595949268	1.459294796	6.920402945	2.347475701	1.234703566
hsa-miR-4309	-0.76166856	1.984539395	0.417681134	0.74995424	non-significant	3.904313095	21.61887772	0.727434967	3.901209322	0	2.83913967	7.433673052	1.234703566
hsa-miR-6850-3p	0.529988757	2.161823237	0.417991553	0.74995424	non-significant	8.784704463	5.334528268	3.03097903	0.709310786	0.583717918	1.774462294	14.47610015	8.642924963
hsa-miR-6723-5p	-0.527634706	5.890921606	0.41955324	0.752180694	non-significant	121.0337059	228.2616569	18.79206999	56.92219056	7.588332938	33.00499866	119.3300148	66.42705186
hsa-miR-99a-3p	-0.575056367	8.085375784	0.420308304	0.752958726	non-significant	260.6128991	183.9008429	216.7756203	237.6191132	174.5316576	240.7945332	221.8364537	339.29654
hsa-miR-4303	-0.596124997	1.172425937	0.421100435	0.753568178	non-significant	2.928234821	8.42293937	0.727434967	1.418621572	0.14592948	1.419569835	4.303705451	0.987762853
hsa-miR-5186	0.571256349	0.818176762	0.421291207	0.753568178	non-significant	0.976078274	5.896057559	0.242478322	0.531983089	0	1.951908523	3.912459501	1.481644279
hsa-miR-450a-2-3p	-0.452223953	2.729420192	0.422052287	0.754354126	non-significant	10.73686101	10.10752724	4.849566449	6.915780161	1.167435837	3.548924587	19.95354346	3.457169985
hsa-miR-4715-5p	-0.561462888	2.220222935	0.423277275	0.755435432	non-significant	5.856469642	23.58423024	1.091152451	1.418621572	1.167435837	2.83913967	9.781148753	3.210229272
hsa-miR-6843-3p	-0.442984466	2.320667602	0.424189008	0.755435432	non-significant	6.832547916	14.03823228	2.788500708	3.901209322	0.875576877	3.194032128	10.9548866	3.951051412
hsa-miR-1179	0.444394814	4.568904633	0.424282381	0.755435432	non-significant	31.23450476	85.07168764	8.97169793	7.093107858	3.35637803	20.76120883	79.42292787	34.81864057
hsa-miR-6879-5p	0.397713522	2.993278724	0.424360541	0.755435432	non-significant	10.73686101	15.44205551	4.364609804	3.546553929	1.605224275	6.033171798	25.82223271	11.35927281
hsa-let-7g-5p	-0.589473507	12.04481572	0.424934896	0.755435432	non-significant	3780.351154	3396.971448	2974.117864	5011.458029	2461.97625	5338.114918	2851.009238	3238.380513
hsa-miR-6887-5p	0.422472338	2.091044391	0.425160085	0.755435432	non-significant	5.856469642	8.984468661	1.576109096	2.48258775	0.583717918	1.951908523	9.781148753	9.383747103
hsa-miR-1184	0.555040091	1.57615434	0.425322375	0.755435432	non-significant	6.832547916	3.649940394	0.606195806	2.305260054	0.14592948	2.484247211	3.521213551	6.667399257
hsa-miR-631	-0.419699881	1.592108533	0.425424222	0.755435432	non-significant	4.880391368	6.45758685	1.697348257	1.950604661	0.583717918	2.129354752	5.477443302	2.222466419
hsa-miR-7154-3p	0.487688569	0.394518932	0.425638877	0.755435432	non-significant	0	1.684587874	0.606195806	0.886638482	0	1.774462294	1.17373785	0.987762853
hsa-miR-6845-3p	-0.613841829	2.364596369	0.426198794	0.755435432	non-significant	8.784704463	27.51493528	1.091152451	2.127932357	0.583717918	3.371478358	5.086197351	6.173517831
hsa-miR-200a-5p	0.595994532	5.23938281	0.426997994	0.755435432	non-significant	25.37803512	16.0035848	2.667261547	35.82019468	25.82951789	61.92873405	30.90843006	78.03326538
hsa-miR-509-5p	0.532421032	0.783112506	0.427056766	0.755435432	non-significant	0.976078274	1.403823228	0.484956645	1.063966179	0.583717918	1.774462294	2.738721651	1.975525706
hsa-miR-378g	-0.479541834	1.957879921	0.427123198	0.755435432	non-significant	4.880391368	3.649940394	2.061065741	2.305260054	2.480801153	3.903817046	3.129967601	3.457169985
hsa-miR-4768-3p	0.507799553	1.101902522	0.42740532	0.755435432	non-significant	2.928234821	5.334528268	0.606195806	0.531983089	0.14592948	1.597016064	4.303705451	3.457169985
hsa-miR-4267	-0.921968972	0.355621412	0.427489475	0.755435432	non-significant	0	4.772998976	0.363717484	0.709310786	0.14592948	0	1.956229751	0.987762853
hsa-miR-548ax	0.480470782	1.196597606	0.427867973	0.755534938	non-significant	2.928234821	3.930705039	0.363717484	1.241293875	0.583717918	2.129354752	4.694951401	2.963288559
hsa-miR-8089	0.383556089	4.291856172	0.428951763	0.75568431	non-significant	20.49764375	55.87216449	6.668153867	14.54087111	3.648236989	18.09951539	56.33941682	30.12676702
hsa-miR-1911-5p	-0.869231154	3.129645732	0.42932247	0.75568431	non-significant	5.856469642	1.123058583	0.727434967	1.418621572	14.00923004	7.275295404	12.12862445	4.691873552
hsa-miR-4316	0.710719913	0.049938034	0.429508499	0.75568431	non-significant	0	2.807646457	0	0	0.14592948	0.532338688	2.738721651	0.74082214
hsa-miR-3186-5p	-1.061042194	4.153004481	0.429614309	0.75568431	non-significant	141.5313497	4.211469685	2.061065741	1.241293875	0.291858959	2.129354752	9.781148753	33.33699629
hsa-miR-4783-3p	0.390446153	3.513311885	0.430072135	0.75568431	non-significant	17.56940893	26.67264134	3.758413998	7.802418643	1.897083235	10.46932753	42.64580856	11.35927281
hsa-miR-323a-3p	-0.455978609	4.717204668	0.430271924	0.75568431	non-significant	34.16273958	32.28793425	20.61065741	20.21535739	12.11214681	13.66335966	77.07545217	19.50831635
hsa-miR-30b-3p	0.428358058	4.755807887	0.430276289	0.75568431	non-significant	26.35411339	22.46117165	12.36639444	22.16596206	11.38249941	46.13601963	52.03571137	27.9043006
hsa-miR-3168	0.590253799	2.669476223	0.430530592	0.75568431	non-significant	1.952156547	15.16129087	2.182304902	1.595949268	2.918589592	1.419569835	45.77577616	1.481644279
hsa-miR-1913	0.40196157	1.857716918	0.432086737	0.757801901	non-significant	2.928234821	5.896057559	1.697348257	1.595949268	1.167435837	2.66169344	8.607410903	5.926577118
hsa-miR-3658	-0.524289128	2.513807487	0.432383345	0.757801901	non-significant	11.71293928	20.77658378	0.848674129	5.674486286	0.729647398	4.436155734	7.042427102	5.926577118
hsa-miR-6761-5p	-0.431774356	1.732311871	0.433200366	0.758045203	non-significant	6.832547916	5.896057559	1.697348257	3.014570839	0.437788439	2.484247211	7.042427102	1.728584993
hsa-miR-3620-3p	-0.539832212	6.323615705	0.433258975	0.758045203	non-significant	141.5313497	143.1899693	63.89303796	29.61372531	36.62829937	16.50249933	221.4452078	95.81299674
hsa-miR-3180	0.486652939	2.06800579	0.433491947	0.758045203	non-significant	9.760782737	10.10752724	0.96991329	1.418621572	0.291858959	4.791048193	8.216164952	6.173517831
hsa-miR-3668	0.44047421	1.61464571	0.434031603	0.758423331	non-significant	3.904313095	7.299880787	0.484956645	2.305260054	0.291858959	1.774462294	9.781148753	4.197992125
hsa-miR-6504-3p	-0.647469608	0.656179992	0.435129921	0.759450336	non-significant	3.904313095	4.211469685	0.363717484	0.709310786	0.14592948	0.532338688	3.129967601	0.74082214
hsa-miR-302f	-0.751961735	1.184270255	0.435292221	0.759450336	non-significant	2.928234821	7.299880787	0.242478322	3.369226232	0	1.597016064	3.521213551	0.74082214
hsa-miR-1976	0.452560444	2.265101117	0.435924332	0.759450336	non-significant	2.928234821	3.649940394	2.909739869	2.48258775	2.043012714	2.484247211	10.56364065	10.86539138
hsa-miR-500b-5p	-0.536076637	0.977875114	0.436167077	0.759450336	non-significant	1.952156547	2.246117165	1.091152451	1.241293875	0.875576877	1.242123605	0.7824919	2.469407132
hsa-miR-2355-5p	0.431836604	7.94215964	0.436238637	0.759450336	non-significant	202.0482026	667.0967981	96.50637233	225.3835022	44.65442075	376.8957912	580.60899	276.5735988
hsa-miR-376c-5p	-0.687587839	0.44637383	0.437013366	0.760119861	non-significant	0.976078274	3.088411102	0.121239161	1.418621572	0.291858959	0.887231147	1.17373785	0.74082214
hsa-miR-764	0.380342649	4.755859791	0.437271511	0.760119861	non-significant	17.56940893	52.50298874	12.48763361	27.30846525	6.85868554	33.89222981	60.64312227	38.76969198
hsa-miR-6722-5p	-0.43537664	3.29505472	0.43851328	0.761713808	non-significant	15.61725238	32.84946354	4.364609804	5.319830893	2.918589592	3.016585899	22.69226511	13.0878578
hsa-miR-6877-5p	0.385657318	1.916438956	0.439739022	0.762522694	non-significant	4.880391368	5.896057559	1.93982658	1.595949268	0.875576877	3.016585899	8.216164952	6.173517831
hsa-miR-6774-3p	-0.557136749	1.849434499	0.440374056	0.762522694	non-significant	3.904313095	5.896057559	2.667261547	4.610520107	0.291858959	0.354892459	7.824919002	4.691873552
hsa-miR-98-3p	-0.631211628	9.885652783	0.440862064	0.762522694	non-significant	752.556349	449.7849624	930.6318015	573.1231149	684.9929771	1070.887994	515.6621623	913.680639
hsa-miR-4695-5p	-0.529186185	4.212000418	0.441156854	0.762522694	non-significant	17.56940893	103.8829189	7.516827996	9.753023304	3.210448551	5.678279339	36.77711931	26.66959703
hsa-miR-15b-5p	-0.565791254	11.6528077	0.441511151	0.762522694	non-significant	1630.050717	5088.578438	1556.347113	2118.356662	2855.548056	3279.028872	4043.526894	2685.233316
hsa-miR-5003-3p	0.507989477	1.335146824	0.4415757	0.762522694	non-significant	1.952156547	9.826762598	0.242478322	1.063966179	0	1.597016064	7.824919002	3.210229272
hsa-miR-6797-5p	0.374586861	2.508104058	0.441856218	0.762522694	non-significant	6.832547916	12.07287976	2.788500708	3.901209322	0.583717918	3.726370816	16.4323299	9.383747103
hsa-miR-5581-3p	-0.502528953	1.592690655	0.441870865	0.762522694	non-significant	2.928234821	5.334528268	1.454869935	3.191898536	0.875576877	3.371478358	2.738721651	1.728584993
hsa-miR-4633-3p	-0.512388449	6.447854188	0.441905476	0.762522694	non-significant	133.7227235	109.2174472	81.23023802	43.79994102	39.54688897	23.95524096	220.2714699	111.123321
hsa-miR-8081	0.373565457	2.945166721	0.443115974	0.763551834	non-significant	9.760782737	17.96893732	3.03097903	5.674486286	1.021506357	8.517419009	22.69226511	8.149043537
hsa-miR-4789-3p	-0.458607459	1.28334302	0.443153111	0.763551834	non-significant	2.928234821	7.580645433	0.606195806	1.595949268	0.583717918	0.887231147	4.303705451	2.716347846
hsa-miR-7974	0.488788607	2.680029572	0.443614878	0.763652906	non-significant	17.56940893	5.615292913	2.424783224	3.546553929	0.729647398	4.968494422	10.9548866	14.81644279
hsa-miR-4649-3p	-0.392079846	3.216840206	0.444444607	0.763652906	non-significant	13.66509583	18.81123126	5.9407189	5.319830893	3.648236989	4.613601963	22.30101916	9.87762853
hsa-miR-3667-5p	-0.660894402	1.232084437	0.444671909	0.763652906	non-significant	6.832547916	4.211469685	1.818587418	0.886638482	0	0.887231147	2.738721651	2.716347846
hsa-miR-489-3p	0.405902881	1.902503467	0.444689779	0.763652906	non-significant	1.952156547	3.930705039	2.424783224	1.773276964	1.313365316	3.371478358	8.216164952	5.679636404
hsa-miR-6769b-3p	-0.541621436	1.768743955	0.445008968	0.763652906	non-significant	1.952156547	5.615292913	3.273457353	0.886638482	1.605224275	1.242123605	5.086197351	4.444932838
hsa-miR-4778-5p	0.448500734	1.277711643	0.445165681	0.763652906	non-significant	0	8.42293937	0.121239161	1.241293875	0.583717918	2.306800982	7.042427102	1.975525706
hsa-miR-30c-2-3p	-0.580774928	7.628157459	0.445894668	0.764047922	non-significant	157.1486021	160.5973773	135.5453822	218.2903943	127.1045767	286.7531066	155.7158881	87.6639532
hsa-miR-1243	0.659898107	0.580397852	0.446047593	0.764047922	non-significant	0.976078274	3.088411102	0.242478322	0.886638482	0	0.887231147	7.042427102	0
hsa-miR-6768-3p	0.487179703	1.11334418	0.448015522	0.766858686	non-significant	1.952156547	6.176822205	0.242478322	0.886638482	0.291858959	1.419569835	7.433673052	1.975525706
hsa-miR-3652	0.516938852	6.45401492	0.448632083	0.767353928	non-significant	211.8089854	247.0728882	18.18587418	39.18942091	4.231954908	45.60368094	329.8203359	170.6360328
hsa-miR-4743-3p	0.520138363	0.288131439	0.449860681	0.768894531	non-significant	0.976078274	3.088411102	0	0.531983089	0	0.709784917	3.521213551	0.74082214
hsa-miR-6847-5p	0.376427516	4.833886383	0.452041508	0.772059241	non-significant	40.01920922	62.61051598	8.486741285	27.48579295	4.815672826	28.3913967	71.98925482	46.91873552
hsa-miR-4783-5p	0.432887605	3.055531065	0.452464555	0.772219346	non-significant	20.49764375	14.03823228	2.909739869	3.191898536	1.313365316	6.565510486	20.73603536	15.31032422
hsa-miR-1268b	0.383077191	3.535748008	0.454162719	0.774553874	non-significant	15.61725238	27.51493528	3.637174837	8.334401733	2.334871673	5.323386881	36.38587336	22.96548633
hsa-miR-7109-3p	0.402804329	4.802164085	0.454607348	0.774748714	non-significant	30.25842648	94.33692094	9.699132898	20.21535739	2.772660112	30.52075145	82.94414142	36.30028485
hsa-miR-7854-3p	-0.429425819	5.617690722	0.457296386	0.778654497	non-significant	80.03841844	100.7945078	29.58235534	44.15459641	15.46852484	27.32671932	145.5434934	36.05334413
hsa-miR-1199-3p	-0.611273311	0.717646099	0.457654311	0.778654497	non-significant	2.928234821	2.807646457	0.848674129	0.354655393	0.583717918	0	2.738721651	1.975525706
hsa-miR-539-3p	0.362727813	3.48762945	0.458661962	0.778654497	non-significant	5.856469642	26.67264134	5.334523094	10.28500639	2.188942194	17.21228425	20.34478941	12.84091709
hsa-miR-5590-5p	0.633965154	0.588944579	0.458869362	0.778654497	non-significant	1.952156547	4.211469685	0.121239161	0	0.14592948	1.064677376	2.738721651	2.222466419
hsa-miR-566	0.54657906	1.137614175	0.459009969	0.778654497	non-significant	3.904313095	5.053763622	0.606195806	0.709310786	0	1.419569835	7.042427102	2.469407132
hsa-miR-1229-5p	-0.426657358	3.524893409	0.459564184	0.778654497	non-significant	24.40195684	31.72640496	5.213283932	9.575695608	1.897083235	4.081263275	31.69092196	12.10009495
hsa-miR-664b-5p	0.404570247	5.162042642	0.460662683	0.778654497	non-significant	17.56940893	47.72998976	20.61065741	28.72708682	14.301089	50.21728291	113.4613255	27.41041917
hsa-miR-140-3p	-0.533570148	11.33957176	0.46094094	0.778654497	non-significant	3588.063734	1890.669124	1821.25468	1402.307423	1841.630032	1401.470319	2890.133834	4272.56822
hsa-miR-6824-3p	0.389130981	1.118937983	0.461129982	0.778654497	non-significant	1.952156547	3.649940394	0.606195806	1.950604661	0.14592948	1.242123605	7.433673052	1.975525706
hsa-miR-1203	-0.48583284	4.959107048	0.461211264	0.778654497	non-significant	54.66038333	43.23775543	26.30889798	16.13682038	12.54993524	5.678279339	87.24784688	39.2635734
hsa-miR-4640-3p	0.416057545	1.514268551	0.461286842	0.778654497	non-significant	1.952156547	2.807646457	1.454869935	1.773276964	0.875576877	2.306800982	5.477443302	4.691873552
hsa-miR-556-3p	0.544959667	1.028901269	0.461352003	0.778654497	non-significant	1.952156547	2.807646457	0.727434967	0.354655393	0.729647398	3.194032128	1.956229751	1.975525706
hsa-miR-4790-5p	0.430450141	2.625218634	0.461502137	0.778654497	non-significant	8.784704463	16.28434945	2.424783224	2.48258775	0.875576877	1.597016064	26.21347866	9.630687816
hsa-miR-4461	0.40534377	2.52425893	0.462156806	0.778654497	non-significant	8.784704463	14.31899693	1.697348257	3.191898536	0.875576877	3.903817046	23.86600296	5.432695691
hsa-miR-8066	0.490921737	0.860070222	0.462208601	0.778654497	non-significant	2.928234821	3.369175748	0.606195806	0.709310786	0	1.242123605	3.129967601	2.963288559
hsa-miR-6804-5p	-0.500288845	1.351266862	0.462211966	0.778654497	non-significant	0.976078274	3.930705039	1.93982658	1.595949268	1.021506357	0.887231147	5.086197351	2.469407132
hsa-miR-3685	0.368705532	1.441083202	0.46385734	0.780601808	non-significant	0.976078274	8.142174724	0.484956645	1.773276964	0.437788439	2.306800982	7.042427102	3.210229272
hsa-miR-6086	-0.454099236	5.536273942	0.464033655	0.780601808	non-significant	85.89488808	155.2628491	17.21596089	35.46553929	12.25807628	14.90548327	115.0263093	60.50047474
hsa-miR-92a-2-5p	0.430144415	3.336206498	0.466118267	0.782988287	non-significant	7.808626189	7.299880787	4.364609804	6.561124768	5.399390744	18.27696162	14.47610015	10.37150996
hsa-miR-4502	0.403028952	2.807742149	0.466432735	0.782988287	non-significant	9.760782737	19.93428984	1.818587418	5.142503197	0.583717918	6.210618027	26.99597056	6.173517831
hsa-miR-6748-3p	-0.429291084	3.825656299	0.466454003	0.782988287	non-significant	36.11489613	37.06093323	4.97080561	12.76759414	2.043012714	5.855725569	27.77846246	20.24913849
hsa-miR-4652-3p	0.367906093	4.730944998	0.46690929	0.783191906	non-significant	46.85175714	43.23775543	11.27524199	17.37811425	5.983108663	17.38973048	91.94279828	42.22686196
hsa-miR-595	0.360422689	2.462692982	0.467737097	0.784019651	non-significant	5.856469642	14.59976157	2.788500708	1.773276964	1.021506357	3.726370816	15.649838	8.889865677
hsa-miR-5196-5p	0.419782181	1.729942326	0.469383224	0.785617865	non-significant	5.856469642	6.176822205	0.848674129	2.659915447	0.14592948	3.194032128	6.651181152	4.938814265
hsa-miR-517-5p	-0.515907415	1.618523718	0.469524164	0.785617865	non-significant	7.808626189	5.053763622	0.848674129	4.078537018	0.14592948	2.129354752	5.086197351	2.222466419
hsa-miR-6744-5p	0.442996336	0.660550201	0.469695628	0.785617865	non-significant	0.976078274	2.526881811	0.363717484	0.886638482	0.291858959	1.774462294	1.956229751	1.728584993
hsa-miR-1295b-3p	0.381538311	1.047405746	0.47080417	0.786232933	non-significant	0.976078274	4.211469685	0.96991329	1.418621572	0	1.951908523	3.129967601	2.963288559
hsa-miR-6840-3p	0.543631386	0.955935387	0.471774588	0.786232933	non-significant	3.904313095	3.369175748	0.363717484	0.531983089	0.291858959	0.887231147	5.086197351	2.963288559
hsa-miR-6762-5p	-0.463477114	2.486109325	0.471964237	0.786232933	non-significant	23.42587857	7.861410079	1.454869935	4.078537018	0.583717918	3.548924587	10.9548866	5.185754978
hsa-miR-128-1-5p	-0.588727637	8.270796214	0.472235705	0.786232933	non-significant	205.9525157	207.2043085	265.2712847	128.5625799	265.2997939	70.44615305	875.6084364	328.92503
hsa-miR-6832-3p	0.333359805	1.996829712	0.473454325	0.786232933	non-significant	1.952156547	12.63440905	1.091152451	2.127932357	0.875576877	3.548924587	12.91111635	3.704110699
hsa-miR-5694	0.428499576	1.244583848	0.473893737	0.786232933	non-significant	3.904313095	4.772998976	0.363717484	1.418621572	0.291858959	1.064677376	8.216164952	2.716347846
hsa-miR-550a-3p	-0.563519461	4.285081446	0.474073361	0.786232933	non-significant	5.856469642	13.75746764	17.45843922	13.12224954	15.0307364	24.48757965	15.649838	13.33479851
hsa-miR-6731-3p	-0.738364699	1.117378161	0.474132004	0.786232933	non-significant	0	5.896057559	1.454869935	2.127932357	0.291858959	0.354892459	2.347475701	2.963288559
hsa-miR-578	0.555829971	1.683294984	0.474188234	0.786232933	non-significant	9.760782737	2.526881811	0.96991329	1.418621572	0.291858959	1.774462294	5.868689252	7.408221397
hsa-miR-4445-5p	0.48537332	2.03768234	0.474317736	0.786232933	non-significant	6.832547916	5.334528268	0.242478322	4.9651755	0.583717918	1.951908523	15.25859205	5.926577118
hsa-miR-20a-3p	0.484352797	4.397015448	0.474326108	0.786232933	non-significant	12.68901756	12.63440905	9.820372059	16.66880347	10.94471097	46.66835832	8.998656853	25.43489346
hsa-miR-1288-3p	-0.403540705	1.449153574	0.474666366	0.786232933	non-significant	7.808626189	2.246117165	1.576109096	1.063966179	0.875576877	1.419569835	5.477443302	2.222466419
hsa-miR-3153	-0.407350039	4.990300925	0.474684464	0.786232933	non-significant	30.25842648	56.15292913	21.82304902	27.66312064	14.59294796	29.81096653	36.77711931	38.27581055
hsa-miR-548b-5p	-0.401334655	1.243946761	0.474857294	0.786232933	non-significant	2.928234821	4.211469685	1.091152451	1.950604661	0.583717918	1.774462294	1.956229751	2.716347846
hsa-miR-4731-3p	-0.378420088	4.735659009	0.475092565	0.786232933	non-significant	35.13881785	51.94145945	14.54869935	32.45096845	7.442403459	20.22887015	45.38453021	31.85535201
hsa-miR-4730	0.401221604	2.73993955	0.475541001	0.786420062	non-significant	15.61725238	9.545997953	2.303544063	3.901209322	1.021506357	4.081263275	19.95354346	11.35927281
hsa-miR-4697-3p	0.358331763	1.947334006	0.476517009	0.786928635	non-significant	4.880391368	8.42293937	1.333630773	3.014570839	0.291858959	2.306800982	9.389902803	6.914339971
hsa-miR-3158-3p	0.369110708	2.273638985	0.476519685	0.786928635	non-significant	0.976078274	5.334528268	2.546022386	3.369226232	2.188942194	6.033171798	8.216164952	6.667399257
hsa-miR-4760-3p	0.603626686	0.724868366	0.477695955	0.788315984	non-significant	2.928234821	2.246117165	0.484956645	0.531983089	0.14592948	1.064677376	5.477443302	1.234703566
hsa-miR-4522	0.435929688	2.845123614	0.478344362	0.788830893	non-significant	18.5454872	10.94982118	2.788500708	2.837243143	0.875576877	6.920402945	10.56364065	15.31032422
hsa-miR-4492	-0.405064057	3.840804013	0.479527179	0.790225744	non-significant	40.01920922	25.26881811	6.789393028	9.398367911	3.50230751	5.145940651	34.42964361	18.52055349
hsa-miR-6769b-5p	-0.37392657	2.760606882	0.480253871	0.790611917	non-significant	11.71293928	15.16129087	2.667261547	6.915780161	1.605224275	2.83913967	19.95354346	5.679636404
hsa-miR-4524b-5p	0.485980383	1.777220409	0.480435813	0.790611917	non-significant	6.832547916	4.772998976	1.333630773	1.063966179	0.729647398	0.887231147	12.91111635	5.432695691
hsa-miR-718	-0.494276755	5.806780632	0.48098113	0.790923845	non-significant	168.8615413	166.7741995	15.27613431	44.33192411	6.712756061	21.29354752	107.9838822	82.23125751
hsa-miR-216a-5p	-0.407972288	1.509604105	0.481299926	0.790923845	non-significant	2.928234821	5.334528268	1.576109096	2.659915447	0.583717918	2.129354752	4.303705451	2.469407132
hsa-miR-6876-3p	-0.429317747	2.180947048	0.482223454	0.791657058	non-significant	3.904313095	14.31899693	1.091152451	4.787847804	1.313365316	3.016585899	9.389902803	3.704110699
hsa-miR-3151-5p	0.6006741	0.842358271	0.482421295	0.791657058	non-significant	4.880391368	3.369175748	0.363717484	0.177327696	0	2.484247211	2.347475701	1.728584993
hsa-miR-5000-3p	0.517273518	1.239854421	0.48467235	0.794602431	non-significant	5.856469642	3.930705039	0.484956645	1.241293875	0	2.66169344	5.868689252	1.975525706
hsa-miR-4698	0.408675392	2.171544028	0.48489385	0.794602431	non-significant	9.760782737	5.896057559	1.212391612	3.014570839	0.875576877	4.081263275	11.34613255	6.173517831
hsa-miR-5190	-0.476311854	1.705807047	0.48682783	0.797214569	non-significant	0.976078274	8.42293937	1.576109096	4.078537018	0.583717918	1.419569835	6.259935202	3.457169985
hsa-miR-639	0.415071015	2.009647988	0.487523803	0.797797151	non-significant	5.856469642	6.176822205	2.667261547	1.241293875	0.583717918	2.484247211	5.868689252	9.630687816
hsa-miR-495-5p	-0.467633253	1.47375282	0.487941662	0.797924126	non-significant	1.952156547	4.492234331	1.212391612	3.546553929	0.729647398	2.484247211	3.912459501	1.728584993
hsa-miR-629-3p	-0.440148111	3.780261753	0.488976997	0.799059971	non-significant	7.808626189	13.47670299	9.335415414	14.18621572	8.172050856	14.90548327	15.649838	12.34703566
hsa-miR-3129-3p	-0.428238641	1.65864169	0.490038527	0.80023701	non-significant	2.928234821	3.930705039	2.182304902	1.595949268	1.605224275	1.242123605	7.042427102	2.963288559
hsa-miR-4786-5p	0.341243431	1.448383683	0.492180881	0.802481277	non-significant	1.952156547	6.176822205	1.091152451	1.418621572	0.437788439	1.774462294	7.824919002	3.457169985
hsa-miR-323b-3p	-0.404351504	2.847148276	0.492265253	0.802481277	non-significant	7.808626189	7.861410079	2.182304902	5.142503197	5.691249704	4.258709505	16.4323299	6.667399257
hsa-miR-744-5p	0.362323531	9.614992837	0.492780261	0.802481277	non-significant	688.1351829	1287.86743	336.1961941	703.1043164	278.433447	904.0885386	2095.513309	1084.316672
hsa-miR-1207-5p	-0.400718361	3.439327089	0.493290449	0.802481277	non-significant	15.61725238	28.07646457	7.516827996	9.575695608	1.605224275	5.323386881	14.8673461	18.02667207
hsa-miR-605-3p	-0.560119326	4.994826415	0.4933069	0.802481277	non-significant	83.94273154	147.1206743	3.879653159	26.59915447	1.313365316	20.05142392	46.55826806	40.00439554
hsa-miR-8060	-0.49898457	2.0996355	0.493515721	0.802481277	non-significant	3.904313095	19.37276055	1.697348257	2.837243143	0.437788439	2.66169344	9.389902803	2.963288559
hsa-miR-4802-3p	0.446170294	0.672910139	0.493808308	0.802481277	non-significant	0.976078274	3.088411102	0.363717484	1.241293875	0	2.484247211	1.5649838	0.987762853
hsa-miR-4727-5p	0.338131013	3.20560343	0.495179822	0.804152828	non-significant	5.856469642	15.72282016	4.485848965	10.63966179	1.605224275	13.66335966	18.77980561	9.383747103
hsa-miR-514b-3p	-0.56391059	1.590369327	0.49568549	0.804416936	non-significant	7.808626189	7.580645433	2.061065741	1.241293875	0	2.66169344	3.129967601	2.222466419
hsa-miR-194-5p	-0.518000561	6.951100535	0.496069148	0.804482816	non-significant	185.454872	70.75269071	74.68332331	133.5277554	68.14906696	159.346714	53.20944922	119.2723645
hsa-miR-6859-3p	-0.348941349	2.865491472	0.497289545	0.805789265	non-significant	10.73686101	18.81123126	3.394696514	5.674486286	2.043012714	3.194032128	12.91111635	11.1123321
hsa-miR-154-3p	0.444140934	1.73709518	0.497561985	0.805789265	non-significant	5.856469642	3.930705039	1.091152451	1.773276964	0.875576877	4.081263275	10.56364065	1.481644279
hsa-miR-3156-3p	-0.550624607	1.828501468	0.498035471	0.805805692	non-significant	0.976078274	16.0035848	1.818587418	2.305260054	0.437788439	3.548924587	4.303705451	1.975525706
hsa-miR-4277	-0.47045401	2.808203267	0.498259383	0.805805692	non-significant	18.5454872	26.95340598	2.909739869	2.127932357	0.583717918	5.145940651	10.1723947	7.65516211
hsa-miR-6763-5p	0.372377287	5.471066208	0.499721983	0.806900674	non-significant	84.91880981	57.27598772	26.18765882	25.0032052	8.026121377	36.55392325	184.2768425	44.6962691
hsa-miR-3922-3p	-0.492115407	4.263725529	0.499811758	0.806900674	non-significant	32.21058303	112.0250936	4.849566449	8.157074036	1.897083235	10.2918813	34.42964361	24.44713061
hsa-miR-6874-3p	0.361049403	4.116285835	0.499968733	0.806900674	non-significant	23.42587857	59.80286953	5.455762255	9.930351001	1.897083235	14.72803704	55.94817087	24.2001899
hsa-miR-6780a-3p	0.340343624	1.802092002	0.501295177	0.808485	non-significant	2.928234821	10.94982118	0.727434967	2.48258775	0.291858959	4.613601963	7.042427102	3.210229272
hsa-miR-5682	0.422187039	1.479068338	0.502664186	0.809628312	non-significant	2.928234821	4.492234331	1.454869935	0.709310786	0.729647398	1.774462294	9.781148753	2.716347846
hsa-miR-5699-3p	-0.668999872	0.650265926	0.502694594	0.809628312	non-significant	0.976078274	5.615292913	0.363717484	1.063966179	0.14592948	0.177446229	3.129967601	1.234703566
hsa-miR-30e-5p	-0.555803485	9.317984118	0.504152083	0.811382874	non-significant	528.0583461	481.792132	362.3838529	671.185331	466.2446873	876.4069268	170.5832343	562.5309448
hsa-miR-208a-5p	0.355608237	2.231316838	0.504476005	0.811382874	non-significant	6.832547916	9.545997953	1.93982658	1.773276964	1.167435837	3.548924587	15.25859205	5.432695691
hsa-miR-4756-5p	-0.641162733	1.664687583	0.504823648	0.811385507	non-significant	2.928234821	20.49581913	0.606195806	0.354655393	0.291858959	1.242123605	5.477443302	2.963288559
hsa-miR-3201	-0.832786758	0.39363874	0.505628151	0.811536682	non-significant	0.976078274	2.807646457	1.091152451	0.531983089	0	0.177446229	3.129967601	0.246940713
hsa-miR-27a-5p	-0.51713884	5.557718211	0.505798702	0.811536682	non-significant	16.59333065	40.99163827	46.55583791	47.70115034	25.68358841	62.63851896	39.90708691	30.86758915
hsa-miR-196a-3p	-0.395582414	1.449877034	0.505955919	0.811536682	non-significant	2.928234821	5.615292913	1.576109096	1.773276964	0.729647398	0.709784917	5.868689252	3.210229272
hsa-miR-7106-3p	-0.334126848	2.900065063	0.50652216	0.811785483	non-significant	11.71293928	12.63440905	4.607088126	5.851813983	2.334871673	2.66169344	16.82357585	10.37150996
hsa-miR-663b	-0.507333255	5.506013329	0.506803389	0.811785483	non-significant	58.56469642	283.2915275	14.66993851	17.02345886	6.129038142	18.09951539	81.37915762	67.66175543
hsa-miR-656-5p	-0.515688406	1.166646314	0.507195171	0.811858483	non-significant	0.976078274	7.580645433	0.484956645	2.127932357	0.437788439	1.064677376	4.303705451	1.728584993
hsa-miR-6738-5p	0.384296516	1.264265228	0.507893645	0.812256608	non-significant	1.952156547	6.45758685	1.333630773	0.354655393	0.14592948	2.129354752	7.042427102	1.975525706
hsa-miR-1277-3p	0.370570476	0.598163954	0.508196248	0.812256608	non-significant	0	3.930705039	0.363717484	0.709310786	0.14592948	1.064677376	4.303705451	0.987762853
hsa-miR-7703	-0.394278897	8.396820359	0.508483028	0.812256608	non-significant	493.8956065	567.9868782	199.5596594	262.6223184	156.2904726	188.4478956	628.7322418	477.3363987
hsa-miR-6791-3p	-0.472152877	1.375861257	0.510872876	0.814879931	non-significant	7.808626189	3.369175748	1.091152451	0.886638482	0.875576877	0.709784917	2.347475701	4.444932838
hsa-miR-4711-5p	0.399600296	2.156027939	0.511065131	0.814879931	non-significant	9.760782737	10.38829189	0.96991329	2.837243143	0.14592948	3.726370816	11.7373785	6.420458544
hsa-miR-6766-3p	-0.45432213	1.9076058	0.511167752	0.814879931	non-significant	4.880391368	11.79211512	1.091152451	4.433192411	0.291858959	1.242123605	8.216164952	4.197992125
hsa-miR-3065-3p	0.527514001	3.029375295	0.511653828	0.814983607	non-significant	0	3.369175748	2.667261547	4.610520107	6.566826581	14.90548327	4.694951401	13.0878578
hsa-miR-1234-3p	0.33951991	4.247400865	0.512265102	0.814983607	non-significant	24.40195684	58.67981094	6.061958061	9.930351001	4.086025428	13.3084672	79.81417382	19.75525706
hsa-miR-4436b-5p	0.38686843	1.702920623	0.512881772	0.814983607	non-significant	2.928234821	5.615292913	0.848674129	1.595949268	1.313365316	2.83913967	6.651181152	4.938814265
hsa-miR-376a-2-5p	0.37235098	0.918757232	0.51330038	0.814983607	non-significant	0.976078274	6.176822205	0.242478322	0.531983089	0.291858959	1.419569835	4.694951401	1.975525706
hsa-miR-423-5p	0.373845879	11.70015457	0.513480891	0.814983607	non-significant	2654.932904	3488.781487	1785.367888	2136.621414	1647.689754	3588.672543	6064.703473	6594.798688
hsa-miR-449c-3p	-0.507347788	1.509928561	0.51359834	0.814983607	non-significant	1.952156547	6.738351496	2.303544063	2.48258775	0.14592948	1.242123605	5.868689252	2.469407132
hsa-miR-5580-3p	-0.356945754	1.806205094	0.513908336	0.814983607	non-significant	5.856469642	5.615292913	1.697348257	2.837243143	1.021506357	1.242123605	8.216164952	3.704110699
hsa-miR-1273g-3p	0.371729355	4.588001388	0.514013115	0.814983607	non-significant	54.66038333	40.43010898	6.304436383	16.84613116	4.377884387	15.26037572	39.90708691	62.96988188
hsa-miR-6073	0.308417291	3.116469046	0.515046548	0.816070375	non-significant	7.808626189	22.7419363	3.394696514	6.029141679	1.897083235	9.049757697	14.8673461	15.31032422
hsa-miR-6788-3p	-0.356703572	3.086679599	0.516234329	0.816388651	non-significant	11.71293928	17.12664339	5.213283932	4.787847804	3.50230751	2.66169344	16.82357585	13.58173923
hsa-miR-217	0.317861893	2.649347334	0.516294013	0.816388651	non-significant	4.880391368	7.019116142	2.788500708	4.787847804	2.626730632	5.678279339	14.8673461	9.383747103
hsa-miR-625-3p	0.385861147	5.676956669	0.516445944	0.816388651	non-significant	24.40195684	38.7455211	21.09561405	51.42503197	27.28881268	72.04316912	98.59397943	73.09445112
hsa-miR-3940-3p	0.333544609	3.028658755	0.516639982	0.816388651	non-significant	9.760782737	24.98805346	2.182304902	3.014570839	2.334871673	6.210618027	21.12728131	13.82867994
hsa-miR-374b-5p	-0.625690313	8.150007536	0.516995401	0.816400144	non-significant	78.08626189	149.0860268	162.2179977	361.9258284	236.2598274	455.3270245	86.46535498	120.5070681
hsa-miR-4513	0.325751603	3.964012311	0.51887004	0.818809047	non-significant	20.49764375	33.97252213	6.668153867	6.383797072	5.253461265	9.759542615	62.99059797	18.52055349
hsa-miR-6724-5p	0.369034314	6.427942225	0.5196878	0.819548009	non-significant	158.1246803	158.3512602	42.31246727	37.94812704	19.70047974	32.6501062	309.4755465	170.3890921
hsa-miR-6841-3p	-0.778670949	0.633022999	0.520384108	0.820094579	non-significant	1.952156547	6.45758685	0.242478322	0.886638482	0	0.354892459	0	2.469407132
hsa-miR-3191-5p	-0.40233261	0.751239182	0.52190665	0.821941635	non-significant	1.952156547	3.930705039	0.606195806	0.709310786	0.437788439	1.064677376	1.956229751	1.481644279
hsa-miR-3121-5p	-0.505744375	0.830573598	0.522648554	0.822132683	non-significant	5.856469642	3.088411102	0.606195806	0.531983089	0.291858959	1.597016064	1.956229751	0.74082214
hsa-miR-3913-3p	-0.436636911	1.312300581	0.52298728	0.822132683	non-significant	3.904313095	7.580645433	0.848674129	1.595949268	0.291858959	1.419569835	5.086197351	1.728584993
hsa-miR-3935	0.366118259	0.895124211	0.523136787	0.822132683	non-significant	0.976078274	2.526881811	0.96991329	0.709310786	0.437788439	1.064677376	4.303705451	2.469407132
hsa-miR-3672	0.368467399	2.147765755	0.523487756	0.822132683	non-significant	0.976078274	13.47670299	1.454869935	4.787847804	0.14592948	4.436155734	16.04108395	2.716347846
hsa-miR-548ab	-0.652622552	0.602840115	0.524403737	0.822132683	non-significant	1.952156547	3.088411102	0.242478322	2.127932357	0	0	1.5649838	2.222466419
hsa-miR-1266-5p	-0.336337104	3.017595668	0.524448683	0.822132683	non-significant	11.71293928	17.68817268	5.213283932	4.433192411	2.772660112	3.726370816	18.77980561	9.87762853
hsa-miR-6841-5p	0.366174311	1.235506807	0.524482087	0.822132683	non-significant	2.928234821	5.896057559	0.484956645	1.418621572	0.14592948	1.597016064	7.042427102	2.469407132
hsa-miR-6779-5p	0.397351104	2.365215064	0.526468193	0.823445869	non-significant	10.73686101	8.42293937	1.697348257	4.433192411	0.14592948	4.613601963	12.91111635	7.65516211
hsa-miR-6865-3p	-0.368701515	1.9755894	0.526732982	0.823445869	non-significant	4.880391368	8.42293937	2.061065741	3.546553929	0.875576877	1.419569835	7.433673052	5.432695691
hsa-miR-1909-3p	-0.475146421	1.068347638	0.526852833	0.823445869	non-significant	3.904313095	2.246117165	1.93982658	1.063966179	0.14592948	1.064677376	3.912459501	1.481644279
hsa-miR-6126	-0.412086042	3.732640744	0.527243918	0.823445869	non-significant	24.40195684	60.36439882	4.485848965	6.561124768	1.897083235	5.678279339	24.64849486	19.75525706
hsa-miR-548g-3p	0.501963809	0.927419653	0.527315711	0.823445869	non-significant	2.928234821	1.684587874	0.484956645	1.418621572	0.291858959	1.419569835	6.259935202	1.234703566
hsa-miR-596	0.301519084	1.763281241	0.527426736	0.823445869	non-significant	2.928234821	7.861410079	1.576109096	1.063966179	0.875576877	2.306800982	8.216164952	5.185754978
hsa-miR-491-5p	-0.394603805	6.280772718	0.528134249	0.823485769	non-significant	81.99057499	93.49462701	40.61511901	79.97479109	44.80035023	74.88230879	95.46401183	91.12112319
hsa-miR-6828-5p	0.420033528	1.036662207	0.528378445	0.823485769	non-significant	2.928234821	5.896057559	0.242478322	0.709310786	0.14592948	1.951908523	3.912459501	2.469407132
hsa-miR-6870-5p	-0.549168186	2.351643926	0.528505792	0.823485769	non-significant	6.832547916	32.84946354	0.848674129	1.418621572	0.291858959	2.306800982	12.12862445	3.951051412
hsa-miR-6878-3p	-0.419148374	2.218295406	0.528919159	0.823582622	non-significant	5.856469642	17.96893732	2.667261547	2.305260054	0.437788439	2.306800982	10.1723947	4.691873552
hsa-miR-5690	0.288617037	3.028257631	0.529297802	0.823625312	non-significant	9.760782737	12.35364441	3.394696514	7.093107858	2.188942194	8.872311468	18.38855966	10.86539138
hsa-miR-4420	-0.463426465	0.935696893	0.529732493	0.823664917	non-significant	1.952156547	1.684587874	0.848674129	2.127932357	0.583717918	0.532338688	5.086197351	0.987762853
hsa-miR-5581-5p	-0.443571169	1.058031437	0.53002574	0.823664917	non-significant	5.856469642	2.807646457	0.96991329	0.354655393	0.729647398	0.709784917	4.303705451	1.728584993
hsa-miR-1233-5p	-0.367136153	2.744828933	0.532092587	0.826329216	non-significant	9.760782737	11.79211512	3.879653159	8.334401733	1.021506357	3.016585899	18.38855966	6.173517831
hsa-miR-29b-1-5p	0.444578554	6.046555157	0.533467928	0.827916805	non-significant	40.99528749	41.27240291	27.03633295	60.11408909	35.60679302	169.2837028	32.86465981	44.20238767
hsa-miR-3127-3p	-0.485163351	3.013145468	0.535060983	0.829073427	non-significant	11.71293928	44.36081402	2.667261547	4.255864715	0.291858959	4.258709505	11.34613255	11.35927281
hsa-miR-6513-3p	0.383403646	2.231139218	0.535185044	0.829073427	non-significant	6.832547916	8.42293937	1.697348257	1.241293875	1.751153755	5.145940651	14.47610015	3.704110699
hsa-miR-4746-3p	0.339440588	2.624857672	0.535273846	0.829073427	non-significant	7.808626189	13.47670299	4.122131481	2.659915447	0.583717918	3.371478358	18.77980561	10.37150996
hsa-miR-1307-3p	0.375778896	8.740898142	0.536086581	0.829784179	non-significant	236.2109422	294.2413487	296.1872709	275.5672403	218.164572	337.5027282	1016.065732	895.9009076
hsa-miR-2467-3p	0.376819315	1.67070886	0.536592868	0.83001997	non-significant	4.880391368	5.615292913	0.727434967	1.418621572	1.021506357	3.903817046	6.651181152	2.963288559
hsa-miR-4510	-0.360497432	2.58409983	0.537229015	0.83045619	non-significant	11.71293928	11.79211512	2.667261547	4.9651755	1.605224275	2.83913967	6.259935202	10.86539138
hsa-miR-4800-3p	0.318596747	3.853112985	0.537816712	0.830495822	non-significant	15.61725238	40.71087362	8.123023802	8.689057126	1.605224275	7.630187862	38.73334906	29.8798263
hsa-miR-6720-5p	-0.362010142	2.339345842	0.537962965	0.830495822	non-significant	10.73686101	4.492234331	4.00089232	3.546553929	1.167435837	2.306800982	8.607410903	7.161280684
hsa-miR-4687-5p	-0.32566263	4.321727072	0.539597122	0.831739256	non-significant	22.44980029	39.02628575	13.82126438	12.94492184	8.609839295	11.71145114	39.90708691	26.91653774
hsa-miR-4473	0.48051874	1.516692956	0.540025367	0.831739256	non-significant	0.976078274	1.96535252	0.96991329	0.709310786	2.043012714	4.081263275	6.259935202	1.975525706
hsa-miR-4727-3p	-0.328685294	3.114423279	0.540217582	0.831739256	non-significant	12.68901756	16.56511409	6.183197222	6.206469375	2.334871673	3.371478358	21.51852726	10.86539138
hsa-miR-6780a-5p	0.368402396	2.277109458	0.540335502	0.831739256	non-significant	9.760782737	9.265233307	1.212391612	4.078537018	0.291858959	5.145940651	11.7373785	5.926577118
hsa-miR-1255b-5p	0.345645918	0.466228965	0.540937628	0.831739256	non-significant	0	3.369175748	0.363717484	0.531983089	0.14592948	1.242123605	2.347475701	1.234703566
hsa-miR-7113-3p	-0.399459226	3.991193918	0.541187972	0.831739256	non-significant	28.30626994	65.13739779	4.122131481	15.0728542	1.605224275	7.985080321	37.95085716	17.77973135
hsa-miR-302c-3p	-0.438409024	5.179958451	0.54135937	0.831739256	non-significant	62.46900951	170.1433753	11.8814378	30.67769148	2.188942194	25.90714949	65.33807367	40.74521768
hsa-miR-378f	0.285206975	1.64069674	0.541693318	0.831739256	non-significant	2.928234821	7.299880787	0.727434967	2.305260054	0.583717918	3.194032128	5.086197351	4.444932838
hsa-miR-219b-5p	0.488588755	0.807750588	0.54196059	0.831739256	non-significant	0.976078274	2.246117165	0.484956645	0.531983089	0.729647398	2.66169344	1.956229751	1.234703566
hsa-miR-3975	-0.475752735	1.300141846	0.542781103	0.832252598	non-significant	2.928234821	10.38829189	0.242478322	1.418621572	0.437788439	1.774462294	5.086197351	0.987762853
hsa-miR-4774-3p	0.498234954	1.414199514	0.543281185	0.832252598	non-significant	5.856469642	7.299880787	0.484956645	0.709310786	0	2.83913967	10.1723947	0.74082214
hsa-miR-3612	-0.427225101	3.042887578	0.5437455	0.832252598	non-significant	7.808626189	38.18399181	1.212391612	7.270435554	2.043012714	6.033171798	21.90977321	4.197992125
hsa-miR-4693-5p	0.343714758	4.015397784	0.544501893	0.832252598	non-significant	16.59333065	46.04540189	3.879653159	16.13682038	2.626730632	8.694865238	82.94414142	12.10009495
hsa-miR-3199	0.30378532	2.424455095	0.544550051	0.832252598	non-significant	7.808626189	11.51135047	1.818587418	3.546553929	1.021506357	6.033171798	13.69360825	5.432695691
hsa-miR-569	0.310047317	1.16142626	0.544645059	0.832252598	non-significant	0.976078274	5.896057559	0.484956645	1.241293875	0.437788439	2.129354752	5.477443302	1.975525706
hsa-miR-3911	0.374540708	1.843194894	0.545118243	0.832252598	non-significant	4.880391368	4.211469685	3.03097903	1.241293875	0.291858959	2.83913967	9.781148753	4.691873552
hsa-miR-548b-3p	-0.417431192	1.652613231	0.545134324	0.832252598	non-significant	2.928234821	3.088411102	2.182304902	3.369226232	0.875576877	3.726370816	3.521213551	1.481644279
hsa-miR-4639-5p	0.38270943	1.618852817	0.545894555	0.832786196	non-significant	4.880391368	9.545997953	0.727434967	1.063966179	0.14592948	2.129354752	6.259935202	5.432695691
hsa-miR-3660	0.455778001	0.550468864	0.546194102	0.832786196	non-significant	1.952156547	1.96535252	0.121239161	0.886638482	0.291858959	0.532338688	3.912459501	1.728584993
hsa-miR-635	-0.520116191	1.474120223	0.547374123	0.833796115	non-significant	8.784704463	9.826762598	0.484956645	1.241293875	0	1.597016064	3.129967601	3.210229272
hsa-miR-25-3p	0.404023166	11.38499243	0.547567598	0.833796115	non-significant	1434.835062	1046.12907	1686.80045	1710.680288	1576.622097	4459.756082	3271.989881	4055.013452
hsa-miR-6812-3p	0.294423497	2.380362407	0.548337649	0.833917364	non-significant	1.952156547	14.59976157	2.061065741	2.659915447	1.605224275	4.436155734	14.0848542	6.914339971
hsa-miR-5089-3p	-0.393933251	0.74125857	0.548358454	0.833917364	non-significant	3.904313095	1.403823228	0.848674129	0.531983089	0.583717918	0.532338688	4.303705451	0.74082214
hsa-miR-3677-3p	-0.387718178	2.57120205	0.548744352	0.833963386	non-significant	18.5454872	5.053763622	3.515935675	3.723881625	1.313365316	2.306800982	7.824919002	10.37150996
hsa-miR-5007-3p	0.432713374	0.391886826	0.55010183	0.834476965	non-significant	0	3.088411102	0	1.241293875	0	0.709784917	2.738721651	1.481644279
hsa-miR-4800-5p	0.281827	3.600612932	0.550186676	0.834476965	non-significant	15.61725238	27.51493528	7.516827996	6.738452465	1.751153755	9.936988844	26.99597056	21.97772348
hsa-miR-5009-5p	-0.600264035	1.151246584	0.550672129	0.834476965	non-significant	0	5.896057559	0.363717484	3.546553929	0.437788439	1.597016064	3.129967601	1.234703566
hsa-miR-1284	-0.378756697	2.061683108	0.551711349	0.834476965	non-significant	7.808626189	11.51135047	1.333630773	4.078537018	0.437788439	3.726370816	5.477443302	3.951051412
hsa-miR-6814-3p	-0.379024209	1.794432233	0.551778624	0.834476965	non-significant	2.928234821	3.088411102	2.182304902	4.610520107	0.875576877	2.306800982	6.259935202	3.210229272
hsa-miR-4472	0.426866355	3.265138156	0.551978	0.834476965	non-significant	3.904313095	2.246117165	4.728327288	2.837243143	7.734262418	11.17911245	22.69226511	13.82867994
hsa-miR-181d-3p	-0.632020443	0.49112098	0.552559179	0.834476965	non-significant	0.976078274	3.930705039	0.242478322	0.709310786	0.437788439	0.709784917	1.956229751	0.74082214
hsa-miR-4528	0.356402822	1.197961379	0.552590382	0.834476965	non-significant	2.928234821	3.649940394	0.848674129	0.886638482	0.583717918	1.774462294	7.042427102	1.728584993
hsa-miR-3117-3p	-0.402326892	1.404898459	0.552590388	0.834476965	non-significant	1.952156547	1.684587874	1.212391612	2.659915447	1.459294796	1.774462294	4.694951401	1.975525706
hsa-miR-4437	0.324102753	5.300073296	0.552728785	0.834476965	non-significant	18.5454872	135.3285592	17.57967838	34.7562285	5.983108663	42.76454127	99.76771728	56.79636404
hsa-miR-1293	0.398931575	1.446522148	0.552996675	0.834476965	non-significant	3.904313095	4.772998976	0.727434967	1.773276964	0.437788439	3.371478358	8.607410903	0.74082214
hsa-miR-6737-3p	-0.351946463	2.461108245	0.554382839	0.836030712	non-significant	2.928234821	9.265233307	4.243370643	4.255864715	2.188942194	4.791048193	10.56364065	4.197992125
hsa-miR-3908	0.336900165	1.559974156	0.555915384	0.837298501	non-significant	0	1.96535252	1.818587418	1.950604661	1.313365316	3.548924587	4.303705451	3.704110699
hsa-miR-581	-0.449714356	2.915704892	0.55593764	0.837298501	non-significant	8.784704463	43.51852008	1.697348257	1.595949268	1.751153755	8.517419009	10.9548866	4.197992125
hsa-miR-5006-5p	0.326547624	1.415404705	0.55784531	0.839632382	non-significant	2.928234821	5.615292913	0.606195806	1.063966179	0.875576877	2.129354752	4.694951401	4.197992125
hsa-miR-544a	0.418599483	0.730542607	0.558861204	0.840251763	non-significant	0.976078274	2.807646457	0.727434967	1.063966179	0	1.597016064	5.477443302	0.246940713
hsa-miR-3125	-0.48743401	1.079003413	0.558973454	0.840251763	non-significant	4.880391368	3.088411102	1.697348257	1.063966179	0	1.242123605	3.521213551	1.481644279
hsa-miR-377-3p	0.367986539	2.979152796	0.559870809	0.840651014	non-significant	7.808626189	5.053763622	3.273457353	3.546553929	4.815672826	12.24378983	20.34478941	4.691873552
hsa-miR-194-3p	0.333551015	2.777390738	0.560260469	0.840651014	non-significant	9.760782737	6.176822205	2.788500708	6.383797072	1.897083235	11.71145114	11.7373785	5.185754978
hsa-miR-4445-3p	-0.380101131	1.045895328	0.560762777	0.840651014	non-significant	6.832547916	3.649940394	0.484956645	1.063966179	0.291858959	1.064677376	2.738721651	2.222466419
hsa-miR-6853-3p	-0.346070899	2.84871311	0.560792161	0.840651014	non-significant	13.66509583	19.6535252	3.273457353	6.738452465	0.729647398	6.033171798	14.8673461	5.679636404
hsa-miR-3914	0.344407266	2.058967509	0.561147183	0.840651014	non-significant	4.880391368	14.88052622	0.96991329	2.659915447	0	4.258709505	10.56364065	4.691873552
hsa-miR-3620-5p	0.327997326	2.486973248	0.563033737	0.840651014	non-significant	6.832547916	14.31899693	3.515935675	2.48258775	0.291858959	2.484247211	13.69360825	11.85315424
hsa-miR-2861	0.352754167	1.55304886	0.563438489	0.840651014	non-significant	2.928234821	2.807646457	0.606195806	3.723881625	0.583717918	0.887231147	10.1723947	4.197992125
hsa-miR-3678-5p	0.366032779	0.457713568	0.563443199	0.840651014	non-significant	0	3.369175748	0.121239161	0.886638482	0.14592948	0.532338688	2.738721651	1.975525706
hsa-miR-767-3p	0.334809352	2.085357007	0.563625199	0.840651014	non-significant	7.808626189	7.299880787	1.93982658	2.127932357	0.583717918	3.194032128	7.433673052	8.149043537
hsa-miR-624-5p	0.368134004	2.019561472	0.564109912	0.840651014	non-significant	3.904313095	2.246117165	1.697348257	3.369226232	1.605224275	7.630187862	4.694951401	2.716347846
hsa-miR-101-3p	-0.421330658	8.504240468	0.564319101	0.840651014	non-significant	297.7038735	616.2783972	188.6481349	409.8043065	193.5024899	517.4332048	175.2781857	322.7515122
hsa-miR-4287	0.617047074	0.133141509	0.564333965	0.840651014	non-significant	0.976078274	1.96535252	0.121239161	0.177327696	0.14592948	0.177446229	3.912459501	0.74082214
hsa-miR-6838-3p	0.359764898	1.752440378	0.564525187	0.840651014	non-significant	4.880391368	12.63440905	0.606195806	0.709310786	0.291858959	1.774462294	9.781148753	5.185754978
hsa-miR-561-3p	-0.587701151	0.387621164	0.564714193	0.840651014	non-significant	0.976078274	3.930705039	0.121239161	0.709310786	0.291858959	0.709784917	1.5649838	0.74082214
hsa-miR-6739-3p	0.361844553	1.061055967	0.565159669	0.840651014	non-significant	0.976078274	6.176822205	0.848674129	0.886638482	0	1.419569835	7.433673052	1.234703566
hsa-miR-4752	-0.346234848	3.118270513	0.565256211	0.840651014	non-significant	5.856469642	31.72640496	4.00089232	6.029141679	2.772660112	4.791048193	23.08351106	7.902102824
hsa-miR-6877-3p	0.299901297	2.954328236	0.565430858	0.840651014	non-significant	12.68901756	17.68817268	4.243370643	3.901209322	0.729647398	4.968494422	24.64849486	11.35927281
hsa-miR-6816-5p	-0.404543375	2.265843485	0.565691812	0.840651014	non-significant	18.5454872	11.79211512	1.333630773	1.418621572	0.583717918	3.194032128	5.868689252	6.420458544
hsa-miR-4655-5p	0.34371334	1.30988166	0.566824117	0.841800224	non-significant	3.904313095	3.930705039	0.96991329	1.950604661	0	2.129354752	4.694951401	3.457169985
hsa-miR-5591-5p	0.287749181	3.640746703	0.568798514	0.84414926	non-significant	15.61725238	16.0035848	8.97169793	5.49715859	3.794166469	12.42123605	35.21213551	15.31032422
hsa-miR-219a-2-3p	0.245574807	1.911065575	0.569125791	0.84414926	non-significant	2.928234821	9.545997953	1.091152451	2.837243143	0.729647398	2.66169344	9.389902803	5.432695691
hsa-miR-1237-5p	-0.365604077	5.166759571	0.571598948	0.845585303	non-significant	70.2776357	134.4862653	10.91152451	20.57001279	9.193557213	12.24378983	68.46804127	61.73517831
hsa-miR-3661	-0.462369209	2.279573071	0.571604558	0.845585303	non-significant	1.952156547	24.98805346	2.546022386	2.127932357	0.583717918	3.016585899	6.651181152	5.926577118
hsa-let-7a-3p	0.384955631	5.688477369	0.571662217	0.845585303	non-significant	22.44980029	57.55675236	16.60976509	77.31487565	17.94932599	124.9221455	45.38453021	27.9043006
hsa-miR-3162-5p	-0.321390313	5.31222149	0.57172606	0.845585303	non-significant	50.75607023	95.45997953	21.09561405	31.56432997	15.17666588	20.22887015	70.42427102	64.45152616
hsa-miR-520g-5p	-0.508009261	3.481749732	0.572243397	0.845585303	non-significant	34.16273958	12.63440905	0.484956645	22.16596206	0.583717918	8.33997278	24.25724891	7.902102824
hsa-miR-4500	0.300507406	2.78009969	0.572257516	0.845585303	non-significant	11.71293928	21.61887772	2.061065741	3.369226232	0.583717918	5.145940651	20.34478941	9.630687816
hsa-miR-5582-3p	-0.441252804	0.768693205	0.573181428	0.846417159	non-significant	0.976078274	2.526881811	0.242478322	2.127932357	0.583717918	0.709784917	2.347475701	1.728584993
hsa-miR-369-3p	0.264231172	2.125456713	0.573560147	0.846443389	non-significant	1.952156547	7.019116142	1.697348257	4.255864715	1.313365316	3.194032128	14.0848542	4.691873552
hsa-miR-1468-5p	-0.335481127	4.140706536	0.575393928	0.848615574	non-significant	13.66509583	20.77658378	11.27524199	20.74734048	8.026121377	20.76120883	26.99597056	12.84091709
hsa-miR-1266-3p	0.340916018	3.453363704	0.575919643	0.848857047	non-significant	28.30626994	21.33811307	3.394696514	3.546553929	2.043012714	5.145940651	31.69092196	21.97772348
hsa-miR-6826-3p	0.302742328	3.119079769	0.57733449	0.848906073	non-significant	15.61725238	20.49581913	4.122131481	4.787847804	0.729647398	7.985080321	26.99597056	9.87762853
hsa-miR-4721	0.291475682	2.010910007	0.577371248	0.848906073	non-significant	1.952156547	14.03823228	0.96991329	1.418621572	1.167435837	3.548924587	11.34613255	4.444932838
hsa-miR-6759-3p	-0.375752009	3.856671959	0.577687523	0.848906073	non-significant	59.54077469	26.39187669	4.243370643	6.029141679	2.043012714	8.33997278	31.29967601	17.03890921
hsa-miR-4722-5p	-0.383100748	3.626556218	0.578095546	0.848906073	non-significant	26.35411339	53.34528268	3.273457353	6.915780161	1.459294796	5.323386881	25.03974081	17.53279064
hsa-miR-4700-5p	0.437946706	1.457452797	0.578185891	0.848906073	non-significant	4.880391368	10.10752724	0.121239161	0.886638482	0	3.548924587	5.086197351	2.716347846
hsa-miR-1247-3p	-0.321399045	2.364632208	0.578323947	0.848906073	non-significant	4.880391368	7.299880787	4.00089232	2.305260054	2.480801153	2.484247211	10.1723947	6.667399257
hsa-miR-6883-3p	0.281628436	2.260277158	0.578880267	0.848906073	non-significant	5.856469642	12.07287976	1.091152451	3.723881625	0.875576877	2.66169344	10.56364065	9.383747103
hsa-miR-6870-3p	0.340555542	1.377682464	0.579226504	0.848906073	non-significant	0.976078274	4.772998976	0.848674129	1.241293875	1.021506357	1.242123605	3.521213551	5.926577118
hsa-miR-3936	0.266193724	1.412690888	0.579262523	0.848906073	non-significant	0	3.930705039	0.96991329	2.48258775	0.875576877	1.597016064	6.651181152	3.704110699
hsa-miR-4718	-0.573708721	1.200321448	0.579710395	0.848906073	non-significant	1.952156547	12.63440905	0.484956645	0.531983089	0.14592948	1.419569835	2.738721651	1.975525706
hsa-miR-6730-3p	-0.323815958	1.088903853	0.580111863	0.848906073	non-significant	3.904313095	3.369175748	0.848674129	1.595949268	0.437788439	1.064677376	5.086197351	1.234703566
hsa-miR-223-3p	0.419139736	8.875092296	0.580296988	0.848906073	non-significant	243.0434901	302.664288	372.5679424	390.1209322	173.8020102	1306.359141	189.3630399	180.01978
hsa-miR-8485	0.346136837	2.800748002	0.581409409	0.850003157	non-significant	12.68901756	21.33811307	0.848674129	4.9651755	0.583717918	4.081263275	23.86600296	10.12456924
hsa-miR-4448	-0.364775062	5.4351902	0.582828844	0.851223904	non-significant	73.20587053	157.2282016	18.30711334	33.16027923	8.026121377	10.64677376	120.1125067	59.7596526
hsa-miR-3150b-5p	0.311152963	1.107065281	0.582970401	0.851223904	non-significant	0	7.019116142	0.848674129	1.241293875	0	1.419569835	5.477443302	2.469407132
hsa-miR-103b	0.310310807	3.144651557	0.583391424	0.85130858	non-significant	6.832547916	30.04181709	2.909739869	4.9651755	1.897083235	13.13102097	5.477443302	15.31032422
hsa-miR-3687	0.307885117	3.86496793	0.586425735	0.855204196	non-significant	22.44980029	39.58781504	4.364609804	9.930351001	2.480801153	7.985080321	17.21482181	41.48603982
hsa-miR-1238-3p	-0.370956681	2.305518089	0.587360798	0.85603547	non-significant	15.61725238	10.10752724	1.454869935	4.078537018	0.437788439	1.951908523	14.0848542	4.197992125
hsa-miR-370-5p	-0.287302439	2.241200121	0.587968998	0.856217004	non-significant	8.784704463	6.45758685	3.394696514	3.546553929	0.875576877	2.83913967	10.56364065	4.691873552
hsa-miR-6833-3p	-0.29653539	3.33810215	0.588377746	0.856217004	non-significant	10.73686101	23.02270094	7.031871351	8.334401733	2.626730632	4.968494422	21.90977321	13.82867994
hsa-miR-7157-3p	0.301781361	3.206957317	0.588580729	0.856217004	non-significant	17.56940893	25.54958276	3.758413998	3.546553929	1.021506357	6.033171798	30.12593816	13.33479851
hsa-miR-30d-3p	-0.400978277	4.619913858	0.590366776	0.858282758	non-significant	22.44980029	21.61887772	12.60887277	17.55544195	19.11676182	38.32838554	17.60606776	13.58173923
hsa-miR-8074	-0.430738796	6.280764126	0.592388221	0.859517752	non-significant	229.3783943	311.6487567	14.42746019	49.8290827	4.961602306	32.47265997	174.8869397	104.208981
hsa-miR-5196-3p	0.258515503	2.051064716	0.59243688	0.859517752	non-significant	1.952156547	4.772998976	2.546022386	4.078537018	0.875576877	2.484247211	10.1723947	6.914339971
hsa-miR-6165	-0.348437332	1.578065581	0.592553554	0.859517752	non-significant	2.928234821	5.615292913	1.818587418	3.191898536	0.291858959	1.774462294	4.694951401	3.457169985
hsa-miR-3920	0.305553022	1.767462958	0.59268239	0.859517752	non-significant	1.952156547	12.35364441	0.363717484	2.127932357	0.583717918	3.371478358	12.12862445	1.481644279
hsa-miR-4704-3p	0.356144156	1.890117751	0.593827935	0.86020001	non-significant	3.904313095	15.44205551	0.727434967	1.241293875	0.14592948	2.306800982	13.3023623	3.951051412
hsa-miR-181b-5p	-0.376117036	10.1520368	0.593886489	0.86020001	non-significant	1321.609983	808.3214149	1232.638552	868.3737295	436.1832145	872.3256635	1435.872637	1685.123427
hsa-miR-4723-5p	-0.361649457	2.567954476	0.594491113	0.860431434	non-significant	9.760782737	16.0035848	1.333630773	7.625090947	0.875576877	1.419569835	14.8673461	7.902102824
hsa-miR-490-5p	-0.377138108	3.623032332	0.594780109	0.860431434	non-significant	11.71293928	12.63440905	17.09472173	10.1076787	1.167435837	7.452741633	30.12593816	11.60621352
hsa-miR-4497	0.312346023	4.40609652	0.595519638	0.860970131	non-significant	50.75607023	49.97610693	4.728327288	12.41293875	2.918589592	10.46932753	55.94817087	45.93097266
hsa-miR-101-5p	-0.394587845	7.355564896	0.596299413	0.861566312	non-significant	134.6988018	202.9928388	99.65859052	151.2605251	100.9831999	232.8094529	77.46669812	153.3501829
hsa-miR-4684-3p	-0.454745898	1.106616264	0.597841022	0.86326182	non-significant	0.976078274	2.807646457	2.182304902	1.418621572	0.291858959	1.064677376	3.129967601	2.222466419
hsa-miR-4433a-5p	-0.268563033	3.172128502	0.598344424	0.863365222	non-significant	15.61725238	14.88052622	4.97080561	8.334401733	2.334871673	4.081263275	22.30101916	11.35927281
hsa-miR-4665-5p	-0.370097718	5.658203431	0.598648977	0.863365222	non-significant	86.87096636	237.8076549	13.33630773	31.91898536	8.317980336	20.22887015	107.2013903	76.5516211
hsa-miR-6791-5p	0.299530955	1.959431715	0.599037793	0.863376956	non-significant	7.808626189	6.176822205	1.212391612	3.014570839	0.437788439	2.306800982	11.7373785	5.185754978
hsa-miR-4764-3p	-0.310582941	3.884066915	0.599393469	0.863376956	non-significant	35.13881785	32.28793425	3.758413998	15.60483729	3.064519071	8.33997278	44.99328426	11.60621352
hsa-miR-6084	-0.329740516	1.368742089	0.600239289	0.864064539	non-significant	3.904313095	1.684587874	1.333630773	1.595949268	1.313365316	0.709784917	4.303705451	3.704110699
hsa-miR-6782-3p	-0.335398995	1.687952048	0.601554729	0.864290119	non-significant	2.928234821	7.019116142	1.333630773	3.369226232	0.729647398	1.951908523	7.042427102	2.716347846
hsa-miR-8069	-0.320220536	6.096481873	0.601873644	0.864290119	non-significant	127.8662539	200.7467217	38.55405327	37.59347165	16.63596067	36.19903079	203.0566481	64.94540758
hsa-miR-572	-0.354796722	1.763949114	0.60193215	0.864290119	non-significant	7.808626189	10.94982118	0.848674129	2.127932357	0.291858959	1.419569835	8.216164952	3.210229272
hsa-miR-555	0.371653104	1.772623192	0.602144495	0.864290119	non-significant	8.784704463	9.265233307	0.727434967	1.063966179	0	3.548924587	7.433673052	4.197992125
hsa-miR-3944-3p	-0.274410254	2.260200467	0.602488472	0.864290119	non-significant	6.832547916	7.019116142	3.394696514	3.723881625	1.167435837	2.306800982	8.607410903	6.914339971
hsa-miR-8064	-0.421846311	1.222545697	0.602607396	0.864290119	non-significant	5.856469642	5.896057559	1.091152451	0.886638482	0.14592948	0.354892459	4.694951401	2.963288559
hsa-miR-6755-5p	0.236834485	0.749198505	0.603833662	0.865096109	non-significant	0	3.649940394	0.484956645	1.418621572	0.14592948	1.242123605	5.086197351	0.74082214
hsa-miR-4796-3p	-0.42965784	1.141451264	0.603907177	0.865096109	non-significant	2.928234821	5.615292913	0.848674129	1.950604661	0.14592948	1.242123605	2.738721651	2.469407132
hsa-miR-3198	0.327560585	1.796138936	0.605476635	0.866534011	non-significant	4.880391368	4.772998976	1.333630773	1.595949268	1.167435837	0.532338688	9.781148753	7.161280684
hsa-miR-6716-5p	0.278901039	1.696526855	0.606012982	0.866534011	non-significant	2.928234821	7.299880787	1.333630773	1.241293875	0.875576877	1.774462294	8.998656853	4.691873552
hsa-miR-3613-3p	0.296353003	5.771770379	0.606273621	0.866534011	non-significant	21.47372202	61.4874574	28.24872456	60.11408909	23.49464621	84.28695894	107.5926363	57.7841269
hsa-miR-223-5p	0.329441014	3.04696284	0.606467973	0.866534011	non-significant	6.832547916	6.45758685	7.031871351	4.9651755	2.334871673	18.27696162	7.433673052	4.444932838
hsa-miR-665	-0.331303649	3.570787816	0.607016126	0.866534011	non-significant	13.66509583	13.47670299	12.12391612	10.28500639	2.772660112	4.258709505	39.12459501	10.61845067
hsa-miR-1250-5p	-0.309863452	2.829415707	0.60749527	0.866534011	non-significant	9.760782737	17.12664339	2.667261547	8.334401733	1.459294796	3.548924587	8.607410903	12.84091709
hsa-miR-4777-5p	0.278135819	1.002115888	0.608101018	0.866534011	non-significant	0	4.772998976	0.606195806	2.127932357	0	1.242123605	5.477443302	1.975525706
hsa-miR-4675	0.311776182	1.938424496	0.608317521	0.866534011	non-significant	6.832547916	8.703704016	0.96991329	1.241293875	1.021506357	3.016585899	11.34613255	4.197992125
hsa-miR-6780b-3p	0.289101204	2.697194613	0.608446575	0.866534011	non-significant	12.68901756	8.42293937	2.788500708	4.433192411	1.313365316	3.903817046	17.21482181	11.1123321
hsa-miR-8070	0.275918391	4.824131414	0.608700335	0.866534011	non-significant	36.11489613	95.45997953	10.42656786	21.10199588	2.626730632	28.92373539	95.85525778	27.16347846
hsa-miR-6873-3p	0.238607673	3.692152357	0.609207196	0.866534011	non-significant	9.760782737	36.21863929	3.515935675	13.29957723	2.918589592	9.759542615	37.55961121	19.01443492
hsa-miR-4269	0.509285899	0.921808281	0.609390997	0.866534011	non-significant	4.880391368	3.930705039	0.484956645	0.177327696	0	1.242123605	5.086197351	2.222466419
hsa-miR-185-3p	0.242618332	4.2944715	0.609714762	0.866534011	non-significant	18.5454872	24.98805346	10.54780703	20.92466818	5.399390744	15.79271441	47.73200591	33.583937
hsa-miR-4695-3p	0.319902507	2.829091798	0.612441147	0.869881581	non-significant	8.784704463	33.13022819	0.96991329	2.48258775	0.583717918	7.452741633	18.38855966	8.642924963
hsa-miR-6833-5p	-0.310683144	3.167481656	0.614668145	0.872516223	non-significant	10.73686101	30.60334638	4.728327288	7.625090947	1.167435837	5.855725569	20.34478941	9.383747103
hsa-miR-4665-3p	-0.291903337	5.472207741	0.616347988	0.874371465	non-significant	84.91880981	84.79092299	27.40005044	29.791053	13.27958264	21.29354752	90.76906043	69.39034042
hsa-miR-3157-3p	-0.350576785	1.240649387	0.617314526	0.874963783	non-significant	1.952156547	4.211469685	0.96991329	2.659915447	0.437788439	1.774462294	2.738721651	2.469407132
hsa-miR-5685	0.330202331	1.899504094	0.617698155	0.874963783	non-significant	5.856469642	9.826762598	0.727434967	1.418621572	0.875576877	1.951908523	14.47610015	3.704110699
hsa-miR-1587	0.301589818	1.677747409	0.617884872	0.874963783	non-significant	3.904313095	5.334528268	1.454869935	1.063966179	1.021506357	1.951908523	8.998656853	4.197992125
hsa-miR-29c-5p	0.325459257	8.340218617	0.61878264	0.875326009	non-significant	189.3591851	349.5519839	130.3320983	341.3558156	156.5823316	736.7567443	239.8337674	247.6815354
hsa-miR-142-3p	-0.412543856	5.023813344	0.618887216	0.875326009	non-significant	12.68901756	40.71087362	24.61154973	33.69226232	18.38711443	55.89556225	11.7373785	16.54502779
hsa-miR-1273h-5p	0.256982489	2.160557419	0.619660061	0.875890803	non-significant	5.856469642	8.984468661	1.93982658	3.014570839	0.729647398	2.306800982	8.607410903	9.383747103
hsa-miR-6503-3p	0.32686932	1.489344963	0.621636758	0.877665452	non-significant	3.904313095	3.088411102	1.333630773	1.773276964	0.583717918	2.484247211	8.216164952	2.222466419
hsa-miR-1279	-0.343423739	6.203339305	0.621701066	0.877665452	non-significant	101.5121405	251.0035932	31.03722527	71.46306167	15.90631327	14.37314458	182.7118587	122.7295345
hsa-miR-1289	0.258109293	2.375412441	0.622383585	0.877665452	non-significant	2.928234821	9.265233307	1.818587418	5.674486286	1.313365316	8.517419009	5.868689252	5.185754978
hsa-miR-3140-3p	0.265472942	1.022232813	0.622412642	0.877665452	non-significant	0	7.019116142	0.96991329	0.709310786	0	1.242123605	4.694951401	2.469407132
hsa-miR-589-3p	-0.378402639	3.365384259	0.623484621	0.878507596	non-significant	2.928234821	6.45758685	8.486741285	10.63966179	5.983108663	12.95357474	10.1723947	8.149043537
hsa-miR-3160-3p	0.305952067	0.449246902	0.623759124	0.878507596	non-significant	0	2.807646457	0.363717484	0.531983089	0.291858959	1.419569835	1.17373785	1.481644279
hsa-miR-564	0.24399047	1.489274324	0.625746845	0.879418939	non-significant	2.928234821	5.896057559	1.454869935	1.418621572	0.291858959	2.306800982	5.477443302	3.951051412
hsa-miR-1237-3p	0.239023489	2.439681014	0.625960782	0.879418939	non-significant	3.904313095	12.07287976	3.273457353	3.014570839	1.167435837	2.129354752	13.69360825	10.86539138
hsa-miR-423-3p	0.291688002	12.24556536	0.626035451	0.879418939	non-significant	2980.943048	3813.626182	2545.779907	4649.177545	2430.163623	4387.535467	7499.402372	10894.53039
hsa-miR-410-3p	-0.301987233	4.739604161	0.6260795	0.879418939	non-significant	31.23450476	19.37276055	19.76198328	21.27932357	14.15515952	12.95357474	64.55558177	35.06558128
hsa-miR-6824-5p	0.226062131	2.140506634	0.626559184	0.879418939	non-significant	2.928234821	9.265233307	2.546022386	2.48258775	1.021506357	2.306800982	14.0848542	5.926577118
hsa-miR-4436a	0.255489591	1.446202222	0.626953746	0.879418939	non-significant	2.928234821	3.930705039	2.061065741	1.063966179	0.291858959	2.66169344	4.303705451	3.704110699
hsa-miR-371a-5p	0.308586608	1.921832147	0.627255923	0.879418939	non-significant	2.928234821	3.088411102	4.485848965	0.886638482	0.437788439	2.484247211	8.607410903	6.420458544
hsa-miR-4643	0.26915151	1.798654052	0.627986355	0.879418939	non-significant	5.856469642	9.826762598	0.96991329	1.595949268	0.291858959	2.66169344	9.781148753	3.951051412
hsa-let-7c-3p	-0.382137768	4.973994112	0.628037173	0.879418939	non-significant	7.808626189	32.5686989	18.91330915	38.65743782	20.13826818	45.42623472	28.56095436	20.24913849
hsa-miR-6761-3p	-0.332782198	4.310940689	0.628240405	0.879418939	non-significant	33.1866613	97.42533205	7.031871351	8.157074036	2.626730632	9.582096385	38.73334906	29.8798263
hsa-miR-4469	0.267213961	6.229531475	0.628531404	0.879418939	non-significant	64.42116606	124.6595027	43.40361972	29.25906991	37.06608781	70.80104551	282.08833	66.92093329
hsa-miR-6822-5p	0.333639541	0.477598227	0.629327631	0.880007928	non-significant	0	3.369175748	0.121239161	0.709310786	0.291858959	1.064677376	2.347475701	1.481644279
hsa-miR-668-3p	-0.305159466	5.566605868	0.629846375	0.880090608	non-significant	85.89488808	119.3249744	30.43102947	27.30846525	11.96621733	17.56717671	162.3670693	44.44932838
hsa-miR-5588-5p	0.254488801	0.999220468	0.630137369	0.880090608	non-significant	0.976078274	4.492234331	0.727434967	1.063966179	0.291858959	1.774462294	5.086197351	1.481644279
hsa-miR-3191-3p	0.454756915	1.114710819	0.630953902	0.880479849	non-significant	4.880391368	1.96535252	0.363717484	1.418621572	0.437788439	1.419569835	5.868689252	2.469407132
hsa-miR-1277-5p	0.245799692	1.226950823	0.631167005	0.880479849	non-significant	0.976078274	7.861410079	0.242478322	1.595949268	0.291858959	2.83913967	3.129967601	2.469407132
hsa-miR-3942-3p	0.266800919	2.571731324	0.632353923	0.880678107	non-significant	6.832547916	12.9151737	2.182304902	7.093107858	0.14592948	6.033171798	9.781148753	9.87762853
hsa-miR-26b-5p	0.354320499	11.57676688	0.632824113	0.880678107	non-significant	1147.86805	1285.621313	1890.118523	2507.590955	1775.232119	7315.220805	1453.869951	2417.549583
hsa-miR-944	-0.317928277	1.196192573	0.633642442	0.880678107	non-significant	1.952156547	3.930705039	0.848674129	2.659915447	0.437788439	0.887231147	5.477443302	1.975525706
hsa-miR-466	0.305983315	2.023834457	0.633736274	0.880678107	non-significant	1.952156547	8.42293937	0.242478322	3.191898536	2.043012714	3.726370816	13.3023623	3.210229272
hsa-miR-29b-3p	0.318993056	6.350907776	0.634080914	0.880678107	non-significant	54.66038333	114.2712108	34.18944346	87.95453743	31.66669707	204.4180562	39.12459501	44.44932838
hsa-miR-4733-5p	-0.294328653	3.356562063	0.634345735	0.880678107	non-significant	30.25842648	28.07646457	3.394696514	5.851813983	1.167435837	5.855725569	20.73603536	13.58173923
hsa-miR-1257	0.240766819	1.109435266	0.634380043	0.880678107	non-significant	0	4.492234331	1.091152451	1.773276964	0.14592948	1.597016064	3.129967601	3.457169985
hsa-miR-4649-5p	-0.280465258	2.982579725	0.634659655	0.880678107	non-significant	21.47372202	20.21505449	3.394696514	2.837243143	1.605224275	7.807634092	11.7373785	7.902102824
hsa-miR-3691-3p	-0.344618578	1.519368371	0.634856329	0.880678107	non-significant	5.856469642	8.42293937	0.96991329	1.950604661	0.14592948	2.306800982	4.694951401	2.222466419
hsa-miR-6859-5p	0.294856563	3.551322921	0.635150259	0.880678107	non-significant	25.37803512	16.84587874	2.303544063	14.7181988	0.875576877	19.51908523	21.90977321	9.383747103
hsa-miR-1200	0.254601971	5.190434483	0.635440238	0.880678107	non-significant	68.32547916	105.0059775	11.39648115	14.7181988	8.172050856	24.66502588	114.2438174	57.53718618
hsa-miR-7159-5p	-0.58010158	0.384635439	0.636360936	0.88134987	non-significant	0	3.369175748	0.363717484	0.886638482	0.291858959	0.709784917	1.17373785	0.987762853
hsa-miR-3606-5p	0.388340442	0.847473767	0.637323978	0.88134987	non-significant	1.952156547	6.176822205	0	0.886638482	0	1.774462294	5.477443302	0.493881426
hsa-miR-181b-3p	0.21621978	3.852274681	0.637992734	0.88134987	non-significant	14.64117411	39.86857968	7.153110512	10.1076787	2.626730632	15.43782195	33.64715171	19.01443492
hsa-miR-6813-3p	-0.258214327	2.497269617	0.638082918	0.88134987	non-significant	8.784704463	16.0035848	2.061065741	3.546553929	1.605224275	3.194032128	14.0848542	5.679636404
hsa-miR-3611	0.227433307	1.560091158	0.638129193	0.88134987	non-significant	2.928234821	9.265233307	0.727434967	1.950604661	0.14592948	3.371478358	5.477443302	2.963288559
hsa-miR-5191	0.416072656	0.906907504	0.639203703	0.88134987	non-significant	3.904313095	5.334528268	0.242478322	0.354655393	0	0.709784917	5.477443302	2.469407132
hsa-miR-138-2-3p	0.441893944	1.041485005	0.639448194	0.88134987	non-significant	2.928234821	1.96535252	0.606195806	0.531983089	0.875576877	1.064677376	8.607410903	0.987762853
hsa-miR-191-5p	0.309267511	13.33623923	0.639832528	0.88134987	non-significant	6930.155743	4799.952382	6431.495024	7511.246566	5786.833513	17258.95261	8038.930537	16483.29261
hsa-miR-5698	0.37584213	1.19188749	0.639952655	0.88134987	non-significant	2.928234821	3.930705039	0.484956645	0.354655393	1.021506357	1.064677376	9.781148753	1.234703566
hsa-miR-636	0.24048588	3.36447984	0.640181376	0.88134987	non-significant	14.64117411	12.07287976	3.637174837	11.88095566	2.480801153	6.920402945	28.16970841	16.7919685
hsa-miR-3925-3p	-0.307308632	1.152085705	0.640344556	0.88134987	non-significant	2.928234821	6.176822205	0.606195806	0.531983089	0.875576877	0.709784917	5.868689252	1.728584993
hsa-miR-15b-3p	0.262416833	4.893176852	0.640435044	0.88134987	non-significant	27.33019166	28.9187585	13.21506857	34.40157311	10.65285201	51.81429897	25.82223271	38.27581055
hsa-miR-26b-3p	-0.347477455	5.676385158	0.641547041	0.882362352	non-significant	35.13881785	45.20310795	31.76466024	58.51813983	29.76961383	77.18910977	40.29833286	35.31252199
hsa-miR-6869-5p	-0.264816554	4.759944495	0.64265817	0.883372456	non-significant	58.56469642	46.04540189	14.91241683	16.31414807	8.901698254	12.59868228	53.60069517	44.44932838
hsa-miR-3664-5p	0.356530873	1.538060896	0.643856752	0.884501514	non-significant	7.808626189	4.772998976	0.727434967	1.241293875	0.291858959	3.903817046	4.694951401	2.716347846
hsa-miR-888-3p	0.194884878	0.716460574	0.64578224	0.885294013	non-significant	0	3.649940394	0.96991329	0.886638482	0	1.419569835	1.5649838	2.222466419
hsa-miR-22-3p	-0.325146387	10.73029853	0.645782563	0.885294013	non-significant	1617.361699	1114.635643	1325.750228	1341.484024	1019.901133	1531.538406	2557.18353	2093.316426
hsa-miR-93-3p	0.25727395	5.020803286	0.646117116	0.885294013	non-significant	20.49764375	24.70728882	15.88233012	28.01777604	17.94932599	39.03817046	45.38453021	57.53718618
hsa-miR-1252-5p	0.263428988	1.220535906	0.646138245	0.885294013	non-significant	2.928234821	6.176822205	0.606195806	1.241293875	0.14592948	2.129354752	6.651181152	1.481644279
hsa-miR-3613-5p	0.302409137	10.17165503	0.646321258	0.885294013	non-significant	731.082627	5197.234356	187.6782216	1073.719202	161.5439339	1078.873074	5095.587254	723.5362898
hsa-miR-6740-3p	0.257852981	3.931650204	0.64683122	0.885373766	non-significant	28.30626994	43.79928472	4.364609804	8.334401733	2.480801153	6.742956716	68.07679532	16.7919685
hsa-miR-4769-5p	-0.346126888	2.16660637	0.647570388	0.885373766	non-significant	8.784704463	13.75746764	0.96991329	4.787847804	0.291858959	1.951908523	8.216164952	6.173517831
hsa-miR-6794-3p	0.242339309	1.190248512	0.647587451	0.885373766	non-significant	2.928234821	3.649940394	0.848674129	1.595949268	0.291858959	1.064677376	3.521213551	4.444932838
hsa-miR-425-3p	-0.293278621	6.626467439	0.647889716	0.885373766	non-significant	82.96665326	119.3249744	70.07623518	93.45169602	49.76195254	83.93206649	123.6337202	146.6827837
hsa-miR-6777-5p	-0.273847993	2.161057487	0.648485533	0.885390593	non-significant	12.68901756	10.66905654	1.212391612	2.659915447	0.729647398	3.548924587	8.607410903	3.951051412
hsa-miR-103a-2-5p	-0.349511219	5.086522197	0.648657159	0.885390593	non-significant	9.760782737	30.04181709	28.49120289	33.86959002	19.9923387	45.24878849	35.60338146	26.66959703
hsa-miR-509-3p	-0.408901309	1.392312081	0.649119025	0.885505593	non-significant	2.928234821	0.842293937	0.484956645	4.255864715	1.167435837	2.306800982	5.477443302	0.74082214
hsa-miR-3190-5p	-0.65694265	0.638311562	0.649862319	0.885572842	non-significant	0.976078274	8.142174724	0.121239161	0	0.291858959	0.887231147	1.17373785	1.234703566
hsa-miR-6818-3p	-0.305481122	1.856705774	0.650205547	0.885572842	non-significant	2.928234821	8.703704016	1.454869935	3.369226232	1.021506357	2.484247211	6.651181152	3.704110699
hsa-miR-424-5p	-0.363975276	5.355218373	0.650445413	0.885572842	non-significant	46.85175714	17.96893732	33.21953017	59.582106	12.54993524	62.10618027	20.73603536	32.84311486
hsa-miR-3137	0.236889128	3.866458545	0.650728588	0.885572842	non-significant	22.44980029	36.21863929	7.516827996	9.575695608	1.605224275	7.275295404	44.99328426	25.43489346
hsa-miR-4745-5p	-0.241412178	3.696842093	0.651056537	0.885572842	non-significant	19.52156547	36.78016858	6.546914706	9.575695608	2.918589592	6.565510486	33.64715171	15.80420565
hsa-miR-3064-5p	0.227111968	2.616168705	0.651693019	0.885924713	non-significant	7.808626189	10.66905654	3.515935675	3.723881625	1.313365316	3.194032128	16.4323299	10.61845067
hsa-miR-298	0.290752717	2.23462204	0.652076534	0.885932487	non-significant	10.73686101	10.38829189	1.091152451	2.305260054	0.729647398	3.726370816	11.7373785	6.667399257
hsa-miR-765	0.239809273	1.819751529	0.653830838	0.887801572	non-significant	3.904313095	7.580645433	1.333630773	3.369226232	0.14592948	2.83913967	7.433673052	5.185754978
hsa-miR-5693	-0.279493425	5.086589934	0.654462442	0.888144922	non-significant	42.94744404	106.1290361	29.33987701	18.44208043	4.669743347	27.85905801	64.55558177	39.51051412
hsa-miR-4633-5p	0.327231072	0.976474784	0.655519925	0.889065485	non-significant	1.952156547	2.807646457	0.363717484	1.063966179	0.729647398	0.709784917	3.129967601	3.951051412
hsa-miR-6810-3p	0.226982519	5.347544732	0.655996778	0.889197945	non-significant	66.37332261	92.93309772	17.45843922	25.53518829	9.193557213	25.01991834	149.4559529	53.83307549
hsa-miR-4792	-0.30130396	6.865539496	0.657121551	0.890207994	non-significant	106.3925318	255.4958276	135.5453822	51.07037657	29.18589592	77.366556	326.6903683	103.2212181
hsa-miR-3189-5p	0.197926677	2.437325724	0.657637187	0.890325441	non-significant	4.880391368	14.31899693	2.667261547	3.369226232	0.875576877	3.548924587	12.12862445	9.383747103
hsa-miR-6127	0.216084744	2.245252946	0.65812202	0.890325441	non-significant	2.928234821	8.42293937	2.546022386	4.433192411	0.875576877	1.597016064	12.12862445	9.383747103
hsa-miR-3130-5p	0.266013912	5.785736175	0.658347256	0.890325441	non-significant	22.44980029	131.9593835	36.85670501	57.63150134	9.047627734	80.56058813	176.8431695	24.2001899
hsa-miR-5006-3p	-0.288437179	2.888665389	0.660777524	0.893096999	non-significant	21.47372202	19.37276055	2.788500708	2.48258775	1.459294796	2.306800982	18.77980561	10.12456924
hsa-miR-4685-5p	0.228618099	2.420836048	0.661540379	0.893613012	non-significant	6.832547916	6.738351496	2.546022386	3.014570839	2.043012714	3.016585899	13.3023623	9.13680639
hsa-miR-4462	-0.241831457	4.701707819	0.662198345	0.893986827	non-significant	40.01920922	69.91039677	9.94161122	19.15139122	9.193557213	14.37314458	51.64446542	40.25133626
hsa-miR-6774-5p	0.242794704	1.616683408	0.663296478	0.894271163	non-significant	4.880391368	5.334528268	1.091152451	2.127932357	0.437788439	1.597016064	5.477443302	5.926577118
hsa-miR-4711-3p	0.279027682	1.842088697	0.663663361	0.894271163	non-significant	6.832547916	8.703704016	0.96991329	1.418621572	0.583717918	3.726370816	7.824919002	3.951051412
hsa-miR-7157-5p	0.223748271	1.500794708	0.663731298	0.894271163	non-significant	0.976078274	8.142174724	0.727434967	1.595949268	0.729647398	1.597016064	4.694951401	5.432695691
hsa-miR-193a-5p	-0.291454884	8.861927266	0.664273607	0.894271163	non-significant	414.8332663	624.9821013	284.9120289	275.5672403	313.6024516	281.7846122	936.2515586	665.5052222
hsa-miR-8065	-0.452835344	2.04315895	0.664315721	0.894271163	non-significant	22.44980029	6.45758685	0.242478322	1.773276964	0.14592948	1.419569835	2.738721651	8.642924963
hsa-miR-3909	-0.258764826	4.599664231	0.665234321	0.894993967	non-significant	17.56940893	33.41099283	13.70002522	20.92466818	14.301089	25.01991834	48.12325186	20.00219777
hsa-miR-215-5p	-0.411880165	4.247002563	0.666343459	0.895654133	non-significant	104.4403753	26.39187669	2.788500708	4.9651755	1.167435837	7.097849174	22.69226511	38.02886984
hsa-miR-590-3p	0.190424998	1.827592817	0.666488896	0.895654133	non-significant	1.952156547	8.142174724	1.091152451	4.255864715	0.291858959	2.83913967	5.868689252	5.926577118
hsa-miR-1273g-5p	-0.254166791	5.053280291	0.667351952	0.896300303	non-significant	52.70822678	72.15651394	14.42746019	36.70683316	8.463909816	14.19569835	57.12190872	61.98211902
hsa-miR-3202	-0.231490967	1.126418753	0.668753715	0.897438366	non-significant	4.880391368	3.369175748	0.484956645	0.709310786	1.021506357	1.419569835	3.129967601	2.222466419
hsa-miR-6797-3p	0.20598408	2.821955472	0.668964718	0.897438366	non-significant	8.784704463	12.63440905	3.394696514	5.49715859	1.605224275	4.613601963	15.649838	12.84091709
hsa-miR-7975	-0.250016249	1.117985253	0.669589105	0.897762408	non-significant	2.928234821	4.492234331	0.848674129	0.886638482	0.729647398	1.419569835	2.738721651	2.469407132
hsa-miR-3145-3p	0.314406481	1.285236171	0.670361079	0.898001041	non-significant	2.928234821	4.772998976	0.363717484	1.950604661	0.437788439	0.887231147	8.607410903	2.716347846
hsa-miR-4763-3p	-0.259590972	5.04477013	0.671004051	0.898001041	non-significant	64.42116606	96.58303811	15.51861264	15.42750959	9.339486693	12.42123605	84.50912522	48.40037979
hsa-miR-320c	-0.27221631	5.6993726	0.671051418	0.898001041	non-significant	72.22979225	208.6081317	13.21506857	42.20399175	12.98772368	49.86239045	98.59397943	51.36366835
hsa-miR-943	-0.555201384	1.023244221	0.672657623	0.898001041	non-significant	0	4.772998976	2.303544063	0.709310786	0.14592948	1.419569835	2.738721651	1.234703566
hsa-miR-324-5p	0.226685034	8.374384544	0.673161579	0.898001041	non-significant	296.7277952	333.5483991	197.4985936	334.6173632	119.9540322	348.5043945	594.3025982	589.4474825
hsa-miR-6788-5p	0.248281492	2.977148974	0.673459354	0.898001041	non-significant	20.49764375	14.88052622	2.788500708	3.369226232	1.167435837	8.33997278	14.0848542	12.10009495
hsa-miR-6789-3p	-0.323633663	2.264929508	0.673698317	0.898001041	non-significant	4.880391368	22.18040701	1.454869935	2.48258775	0.729647398	2.66169344	8.216164952	6.420458544
hsa-miR-4680-3p	0.359107303	0.870678973	0.673974173	0.898001041	non-significant	2.928234821	3.369175748	0.363717484	1.063966179	0.14592948	0.887231147	7.433673052	0.74082214
hsa-miR-504-3p	-0.297621687	3.512483346	0.674329817	0.898001041	non-significant	17.56940893	51.37993016	4.364609804	5.674486286	1.459294796	3.903817046	29.34344626	15.55726493
hsa-miR-597-5p	0.242136963	2.72609814	0.674579664	0.898001041	non-significant	6.832547916	20.21505449	2.061065741	5.49715859	0.729647398	6.033171798	27.38721651	2.716347846
hsa-miR-4700-3p	-0.265112868	3.957938781	0.674783953	0.898001041	non-significant	22.44980029	32.28793425	3.637174837	26.06717138	2.772660112	11.00166622	42.64580856	12.84091709
hsa-miR-15a-5p	0.282245056	6.80174441	0.674880935	0.898001041	non-significant	40.99528749	86.19474622	54.0726659	105.155324	65.66826581	247.7149362	81.77040357	84.45372393
hsa-miR-6803-3p	-0.263834669	3.050362069	0.675021325	0.898001041	non-significant	4.880391368	9.545997953	7.031871351	6.206469375	3.794166469	4.258709505	17.99731371	11.1123321
hsa-miR-6510-5p	-0.275516192	5.67555729	0.675128288	0.898001041	non-significant	60.51685297	96.58303811	53.70894842	26.77648216	12.8417942	54.47599241	114.2438174	32.84311486
hsa-miR-4741	-0.34564289	6.22333592	0.675868186	0.89834478	non-significant	81.99057499	90.12545126	74.68332331	28.37243143	37.50387625	7.985080321	285.2182976	78.52714681
hsa-miR-1288-5p	0.221912253	3.272197916	0.676313601	0.89834478	non-significant	6.832547916	12.9151737	6.061958061	8.157074036	3.064519071	13.84080589	29.34344626	3.210229272
hsa-miR-190a-5p	0.20525864	0.945259993	0.676774083	0.89834478	non-significant	0	5.053763622	0.96991329	0.709310786	0.291858959	2.83913967	3.129967601	0.493881426
hsa-miR-4526	0.203204925	3.512400782	0.676919073	0.89834478	non-significant	14.64117411	28.35722921	6.546914706	7.447763251	1.459294796	7.452741633	34.42964361	16.7919685
hsa-miR-7162-3p	-0.314744351	2.005744681	0.678121577	0.899033271	non-significant	6.832547916	11.51135047	2.303544063	2.127932357	0.437788439	0.532338688	13.69360825	3.704110699
hsa-miR-3145-5p	-0.342098111	1.346636213	0.678560392	0.899033271	non-significant	6.832547916	7.299880787	0.242478322	1.595949268	0.291858959	1.597016064	6.259935202	1.234703566
hsa-miR-155-5p	-0.327046106	8.052946661	0.678622534	0.899033271	non-significant	145.4356628	174.354845	212.047293	301.4570839	145.4916911	320.8227827	179.9731371	329.1719707
hsa-miR-3177-3p	-0.301499588	5.947319592	0.678971395	0.899033271	non-significant	77.11018362	330.4599879	20.97437489	28.72708682	10.21506357	31.05309014	126.7636878	93.59053032
hsa-miR-508-3p	-0.369516088	1.140973304	0.679417025	0.89907466	non-significant	0.976078274	5.053763622	0.484956645	2.837243143	0.437788439	1.597016064	4.694951401	0.987762853
hsa-miR-3944-5p	-0.306309262	5.399054334	0.679891085	0.89907466	non-significant	126.8901756	144.3130279	11.27524199	18.08742504	5.253461265	18.98674654	78.64043597	71.11892541
hsa-miR-758-3p	-0.245009335	3.746880097	0.680164038	0.89907466	non-significant	13.66509583	11.51135047	10.54780703	9.221040215	6.85868554	7.097849174	34.03839766	16.29808707
hsa-miR-1343-3p	0.205577333	2.65228122	0.680584902	0.89907466	non-significant	2.928234821	11.79211512	3.394696514	2.48258775	3.064519071	4.081263275	17.21482181	9.383747103
hsa-miR-8075	0.250938668	2.20859745	0.681372806	0.89907466	non-significant	7.808626189	8.703704016	1.818587418	2.127932357	1.167435837	2.306800982	12.91111635	7.408221397
hsa-miR-432-3p	0.219143536	2.712318777	0.681616818	0.89907466	non-significant	12.68901756	10.38829189	2.909739869	4.433192411	1.167435837	6.210618027	17.21482181	7.408221397
hsa-miR-507	0.260029505	2.402685264	0.681930879	0.89907466	non-significant	7.808626189	23.30346559	0.484956645	2.305260054	0.291858959	7.275295404	7.824919002	6.173517831
hsa-miR-4666a-3p	0.244845856	1.720814359	0.682069859	0.89907466	non-significant	4.880391368	7.580645433	1.576109096	1.773276964	0.14592948	1.419569835	7.824919002	5.926577118
hsa-miR-4530	-0.303623034	4.739163415	0.682663954	0.899205701	non-significant	40.99528749	140.3823228	7.274349673	14.7181988	2.772660112	11.71145114	53.20944922	42.9676841
hsa-miR-4678	0.270485843	1.344657744	0.682936185	0.899205701	non-significant	4.880391368	3.649940394	1.333630773	1.241293875	0.14592948	2.129354752	5.868689252	2.716347846
hsa-miR-4728-5p	-0.214571515	2.258102787	0.6843364	0.900543691	non-significant	7.808626189	11.51135047	1.454869935	3.191898536	1.605224275	3.016585899	11.34613255	4.691873552
hsa-miR-6808-5p	0.220838872	3.460704476	0.685005951	0.900651776	non-significant	20.49764375	23.86499488	4.97080561	6.383797072	1.751153755	4.258709505	36.38587336	18.76749421
hsa-miR-3646	0.217962564	3.881974861	0.685328643	0.900651776	non-significant	21.47372202	43.51852008	4.849566449	11.17164488	2.043012714	4.791048193	53.60069517	24.44713061
hsa-miR-6734-5p	0.172913333	2.763545478	0.685775252	0.900651776	non-significant	5.856469642	17.96893732	3.273457353	5.674486286	0.875576877	7.630187862	12.5198704	8.889865677
hsa-miR-3126-3p	0.227379043	0.838621099	0.686639782	0.900651776	non-significant	0	1.684587874	0.727434967	1.773276964	0.437788439	1.951908523	2.738721651	1.481644279
hsa-miR-1908-5p	-0.234593272	5.121121567	0.68690769	0.900651776	non-significant	66.37332261	50.81840087	19.76198328	26.77648216	11.82028785	15.26037572	74.72797647	57.29024547
hsa-miR-6787-5p	-0.248199847	2.985832326	0.686908992	0.900651776	non-significant	8.784704463	26.39187669	3.515935675	6.915780161	1.313365316	4.613601963	17.99731371	9.630687816
hsa-miR-4777-3p	0.442875608	1.029881578	0.687447409	0.900651776	non-significant	6.832547916	3.088411102	0.484956645	0.354655393	0	1.242123605	7.824919002	1.234703566
hsa-miR-4650-3p	0.205149832	3.636720226	0.687491121	0.900651776	non-significant	14.64117411	51.09916551	3.637174837	6.561124768	1.459294796	9.936988844	36.77711931	16.29808707
hsa-miR-6811-5p	-0.224737526	2.760537241	0.68838844	0.900965876	non-significant	17.56940893	15.44205551	2.182304902	4.787847804	1.167435837	4.968494422	15.649838	6.420458544
hsa-miR-125a-3p	-0.256912255	6.331799677	0.688955314	0.900965876	non-significant	99.55998391	83.10633512	57.95231906	65.43391999	37.79573521	58.55725569	106.0276525	135.3235109
hsa-miR-1254	0.214741638	5.811670548	0.689251913	0.900965876	non-significant	102.4882187	130.2747956	23.03544063	37.94812704	9.923204611	28.03650424	136.5448366	121.7417716
hsa-miR-4734	0.188765063	2.997413602	0.689267711	0.900965876	non-significant	3.904313095	27.23417063	3.637174837	4.610520107	1.751153755	5.323386881	28.16970841	8.642924963
hsa-miR-128-3p	0.257074557	8.531340046	0.690230319	0.901486926	non-significant	149.3399759	216.1887772	235.9314077	239.7470456	238.5946991	653.002124	519.1833758	374.609062
hsa-miR-4646-5p	0.207814206	3.094583661	0.69043519	0.901486926	non-significant	14.64117411	17.96893732	3.879653159	5.674486286	1.313365316	5.145940651	25.43098676	12.84091709
hsa-miR-625-5p	-0.233027742	2.997263027	0.691701583	0.902637848	non-significant	7.808626189	11.51135047	4.243370643	9.221040215	2.772660112	8.33997278	16.04108395	5.679636404
hsa-miR-573	-0.221081916	5.091087547	0.693587532	0.90459553	non-significant	30.25842648	67.66427961	19.15578747	36.70683316	12.40400576	29.6335203	73.94548457	35.31252199
hsa-miR-4672	-0.239602096	1.917965134	0.69524691	0.906174702	non-significant	4.880391368	4.492234331	2.667261547	3.546553929	0.729647398	2.306800982	6.259935202	4.938814265
hsa-miR-1244	-0.385621771	1.493980372	0.6955712	0.906174702	non-significant	2.928234821	11.23058583	0.484956645	2.305260054	0.291858959	0.532338688	8.998656853	1.975525706
hsa-miR-553	0.202699249	1.440417636	0.696449529	0.906391111	non-significant	0.976078274	5.334528268	1.212391612	2.305260054	0.437788439	3.194032128	7.042427102	1.234703566
hsa-miR-3923	0.50022	0.656517074	0.696510355	0.906391111	non-significant	2.928234821	1.123058583	0.121239161	0.709310786	0.583717918	1.774462294	3.912459501	0.493881426
hsa-miR-4796-5p	-0.388760711	1.014435406	0.697747085	0.907011739	non-significant	0.976078274	4.492234331	0.363717484	2.837243143	0.291858959	0.709784917	3.129967601	2.469407132
hsa-miR-7704	-0.244682996	6.902336006	0.697760843	0.907011739	non-significant	191.3113416	271.2186477	78.56297647	55.68089668	43.19512596	51.45940651	321.212925	164.7094557
hsa-miR-802	0.248306047	0.504574999	0.698622372	0.907131483	non-significant	0	4.772998976	0.121239161	0.886638482	0	0.709784917	5.086197351	0.246940713
hsa-miR-621	0.2402954	0.973128018	0.698626634	0.907131483	non-significant	0	2.807646457	1.93982658	0.886638482	0	0.887231147	6.651181152	1.481644279
hsa-miR-5582-5p	-0.41300984	1.04968981	0.700428421	0.908967707	non-significant	0.976078274	7.861410079	0.727434967	1.063966179	0.291858959	0.887231147	6.651181152	0.246940713
hsa-miR-766-5p	0.180864685	2.599015091	0.700851489	0.909013684	non-significant	5.856469642	12.9151737	2.909739869	4.610520107	1.313365316	4.791048193	12.12862445	10.12456924
hsa-miR-4290	0.238062406	1.118624513	0.701381109	0.909197734	non-significant	0.976078274	2.246117165	1.454869935	1.063966179	0.583717918	2.306800982	4.303705451	1.728584993
hsa-miR-3192-3p	-0.284999412	1.884389968	0.702127561	0.909662503	non-significant	5.856469642	10.10752724	0.96991329	4.433192411	0.14592948	2.484247211	6.651181152	3.951051412
hsa-miR-4434	0.163580192	0.65076535	0.703476478	0.910112293	non-significant	0	3.088411102	0.606195806	0.886638482	0.291858959	1.597016064	2.738721651	0.987762853
hsa-miR-4644	-0.234766611	2.475925403	0.703982305	0.910112293	non-significant	7.808626189	17.40740803	1.818587418	4.610520107	1.021506357	4.258709505	11.34613255	5.679636404
hsa-miR-6812-5p	0.197851209	9.857868151	0.704620263	0.910112293	non-significant	1414.337419	1508.548441	635.5356831	649.5513521	179.3473304	899.2974904	2838.098122	1063.820593
hsa-miR-1299	0.258426205	2.730458818	0.704988827	0.910112293	non-significant	2.928234821	16.0035848	0.727434967	12.05828336	0.437788439	4.258709505	32.08216791	2.716347846
hsa-miR-620	-0.747765384	0.056613936	0.705196424	0.910112293	non-significant	0	3.930705039	0.121239161	0.531983089	0	0.177446229	1.956229751	0.246940713
hsa-miR-3621	-0.233425036	4.331842486	0.705457077	0.910112293	non-significant	38.06705267	30.32258173	13.21506857	13.29957723	6.274967622	5.50083311	60.25187632	27.9043006
hsa-miR-4709-5p	0.208636965	2.466741143	0.705595099	0.910112293	non-significant	8.784704463	9.265233307	2.061065741	6.383797072	0.291858959	3.194032128	13.3023623	9.630687816
hsa-miR-6783-3p	-0.22099889	3.1074253	0.705652158	0.910112293	non-significant	10.73686101	21.89964236	6.910632189	4.787847804	1.459294796	6.920402945	15.649838	10.37150996
hsa-miR-3942-5p	0.194037932	1.044459915	0.706347568	0.910112293	non-significant	0	7.019116142	0.242478322	1.773276964	0.14592948	1.242123605	5.086197351	2.222466419
hsa-miR-610	0.227459546	4.065745903	0.70635581	0.910112293	non-significant	46.85175714	38.46475646	4.00089232	8.334401733	1.897083235	12.95357474	27.77846246	35.80640342
hsa-miR-6730-5p	0.194234613	2.435219572	0.70731485	0.910847514	non-significant	6.832547916	12.35364441	1.697348257	3.901209322	1.313365316	5.323386881	16.4323299	4.197992125
hsa-miR-525-5p	0.384900354	1.040429832	0.709626857	0.913190496	non-significant	4.880391368	3.369175748	0.121239161	0.886638482	0.437788439	1.064677376	7.042427102	1.728584993
hsa-miR-148a-3p	0.248909398	11.74869812	0.709913123	0.913190496	non-significant	4232.275395	2173.679887	702.5809393	3357.87726	2029.733131	6855.102732	1736.349527	4031.554084
hsa-miR-6809-5p	0.216606732	3.070950325	0.710309241	0.913199107	non-significant	14.64117411	23.30346559	0.96991329	7.802418643	1.167435837	9.227203927	23.86600296	7.408221397
hsa-miR-3147	-0.215500711	3.617436113	0.712173962	0.913954273	non-significant	13.66509583	22.18040701	9.820372059	9.575695608	3.210448551	8.16252655	34.03839766	11.35927281
hsa-miR-138-1-3p	-0.265305855	2.404431605	0.712592707	0.913954273	non-significant	2.928234821	7.019116142	1.454869935	3.723881625	4.231954908	4.081263275	12.12862445	4.197992125
hsa-miR-195-5p	-0.323333707	8.983744572	0.713061197	0.913954273	non-significant	244.0195684	337.4791041	242.4783224	498.8228101	414.8775104	761.7766626	243.354981	470.175118
hsa-miR-297	-0.200878968	1.553845434	0.713638867	0.913954273	non-significant	7.808626189	5.896057559	0.727434967	1.418621572	0.729647398	1.419569835	5.868689252	3.457169985
hsa-miR-25-5p	0.192300338	4.716247663	0.713953546	0.913954273	non-significant	16.59333065	29.48028779	16.36728676	19.6833743	12.54993524	34.24712227	30.51718411	42.9676841
hsa-miR-1470	-0.243452996	3.772296867	0.714080885	0.913954273	non-significant	29.28234821	49.97610693	5.698240577	6.383797072	1.605224275	6.742956716	28.56095436	20.74301991
hsa-miR-3155a	0.242221555	1.257651115	0.714180912	0.913954273	non-significant	4.880391368	5.334528268	0.96991329	0.886638482	0	2.306800982	5.086197351	2.222466419
hsa-miR-5009-3p	-0.41906177	1.108552641	0.714271466	0.913954273	non-significant	0	6.176822205	0.727434967	1.950604661	0.583717918	0.532338688	5.477443302	1.728584993
hsa-miR-574-5p	-0.248167878	10.21328304	0.714404342	0.913954273	non-significant	729.1304704	1609.623714	847.2192586	1140.217088	610.8608015	1099.989176	2588.09196	1122.345542
hsa-miR-7152-3p	-0.32182395	0.621328346	0.715953608	0.91501533	non-significant	1.952156547	2.526881811	0.848674129	0.886638482	0.14592948	0.887231147	4.303705451	0
hsa-miR-153-5p	0.192280971	7.052431945	0.716935877	0.91501533	non-significant	100.5360622	218.715659	78.92669395	105.8646348	51.22124733	204.0631638	175.6694316	167.6727443
hsa-miR-652-3p	0.199519717	9.010361504	0.716953182	0.91501533	non-significant	349.436022	433.7813776	325.8908654	474.351588	238.4487696	545.8246015	1116.224696	780.0857131
hsa-miR-3607-5p	-0.280957721	5.550571203	0.717205458	0.91501533	non-significant	28.30626994	65.69892709	19.51950496	72.88168324	21.4516335	71.51083043	24.25724891	42.9676841
hsa-miR-338-3p	0.231320015	4.631252075	0.717467948	0.91501533	non-significant	8.784704463	13.19593835	12.36639444	13.65423263	19.2626913	37.79604685	29.73469221	33.583937
hsa-miR-548ag	0.214959939	1.02625458	0.717907223	0.91501533	non-significant	0.976078274	3.930705039	1.454869935	0.709310786	0.14592948	1.774462294	5.086197351	1.481644279
hsa-miR-5702	0.180410473	1.635274689	0.71796512	0.91501533	non-significant	2.928234821	5.896057559	1.333630773	1.950604661	0.729647398	3.016585899	6.259935202	3.457169985
hsa-miR-4749-3p	-0.209713756	2.612075078	0.719221619	0.91589782	non-significant	8.784704463	10.94982118	3.637174837	5.49715859	1.313365316	3.548924587	19.95354346	3.951051412
hsa-miR-1178-3p	-0.366561471	1.041785815	0.719905612	0.91589782	non-significant	3.904313095	4.772998976	0.848674129	1.595949268	0	0	4.694951401	2.716347846
hsa-miR-6856-3p	0.201140955	1.566812569	0.72019981	0.91589782	non-significant	2.928234821	7.580645433	0.363717484	2.48258775	0.583717918	1.597016064	5.868689252	5.185754978
hsa-miR-142-5p	-0.268711439	3.007845152	0.720219863	0.91589782	non-significant	2.928234821	16.0035848	8.607980447	5.851813983	1.751153755	10.11443507	10.56364065	5.926577118
hsa-miR-548e-3p	-0.320280927	1.262645711	0.720761007	0.916089193	non-significant	0.976078274	4.492234331	1.454869935	1.950604661	0.583717918	2.306800982	3.521213551	1.481644279
hsa-miR-3122	0.197243098	3.177138047	0.721344737	0.916334457	non-significant	17.56940893	18.81123126	2.788500708	5.142503197	2.334871673	5.678279339	20.34478941	16.7919685
hsa-miR-335-3p	0.211776912	5.026978991	0.722176859	0.916465245	non-significant	27.33019166	24.42652417	6.910632189	46.10520107	15.76038379	52.87897635	34.82088956	41.48603982
hsa-miR-3192-5p	0.196403196	2.572224115	0.722437905	0.916465245	non-significant	8.784704463	11.79211512	1.576109096	6.029141679	1.021506357	7.275295404	16.82357585	3.457169985
hsa-miR-31-3p	-0.366314098	2.095201513	0.722765205	0.916465245	non-significant	0.976078274	2.526881811	0.242478322	3.014570839	4.961602306	3.194032128	5.086197351	5.432695691
hsa-miR-652-5p	0.182179106	4.245861143	0.723647908	0.916465245	non-significant	38.06705267	48.85304835	4.243370643	11.70362797	4.377884387	12.59868228	54.77443302	29.38594488
hsa-miR-1199-5p	0.198349959	3.148107028	0.723773263	0.916465245	non-significant	16.59333065	29.76105244	2.182304902	3.723881625	1.313365316	5.678279339	28.56095436	11.60621352
hsa-miR-6499-3p	0.405219895	0.106375281	0.723792594	0.916465245	non-significant	0.976078274	3.088411102	0	0.177327696	0	1.242123605	1.17373785	0.493881426
hsa-miR-6132	-0.274694505	4.662090339	0.724360256	0.916689045	non-significant	57.58861815	118.2019158	4.97080561	11.17164488	2.772660112	9.227203927	48.90574376	45.43709124
hsa-miR-345-3p	0.149432662	0.922270131	0.725047404	0.917063734	non-significant	0	1.96535252	0.848674129	1.950604661	0.437788439	1.419569835	1.956229751	2.963288559
hsa-miR-4712-3p	-0.246343499	3.543739805	0.726278986	0.917424194	non-significant	24.40195684	21.05734842	6.668153867	12.41293875	1.021506357	2.484247211	37.55961121	14.81644279
hsa-miR-3187-3p	0.191343527	1.778092681	0.726468067	0.917424194	non-significant	3.904313095	5.334528268	1.818587418	2.48258775	0.583717918	2.306800982	7.433673052	5.185754978
hsa-let-7d-5p	-0.242114838	11.14011821	0.726803504	0.917424194	non-significant	2037.075357	2440.4063	1249.005839	2404.740891	1233.541891	2615.025082	2665.167412	2646.710564
hsa-miR-4740-5p	-0.336669308	0.846681021	0.726897294	0.917424194	non-significant	0.976078274	3.930705039	0.484956645	1.063966179	0.729647398	0.887231147	1.5649838	2.469407132
hsa-miR-7702	0.203433404	2.543568671	0.727674362	0.917910908	non-significant	9.760782737	20.77658378	1.818587418	1.595949268	0.729647398	2.129354752	16.04108395	10.86539138
hsa-miR-6075	0.185174837	0.811252209	0.728160452	0.918030247	non-significant	0.976078274	4.211469685	0.606195806	1.241293875	0	1.242123605	1.5649838	2.963288559
hsa-miR-4465	-0.232091282	6.300162943	0.729012409	0.918536191	non-significant	208.8807506	98.82915527	39.64520572	36.88416086	28.74810748	36.02158456	197.5792048	114.3335502
hsa-miR-4680-5p	0.222222874	0.995394184	0.729657684	0.918536191	non-significant	2.928234821	5.334528268	0.848674129	0.177327696	0.14592948	1.419569835	4.694951401	1.975525706
hsa-miR-10a-3p	-0.230771515	3.553096468	0.729736854	0.918536191	non-significant	8.784704463	17.12664339	6.304436383	5.851813983	8.172050856	13.84080589	24.64849486	6.173517831
hsa-miR-548o-5p	0.193491558	2.255462652	0.731039442	0.91946847	non-significant	0	14.31899693	0.727434967	5.851813983	1.167435837	2.129354752	11.7373785	8.642924963
hsa-miR-6722-3p	-0.259342505	3.840951211	0.731261704	0.91946847	non-significant	34.16273958	51.37993016	2.667261547	13.12224954	0.729647398	8.517419009	26.21347866	21.48384205
hsa-miR-3938	0.189263275	0.538615656	0.732425284	0.920182846	non-significant	0	3.649940394	0.242478322	1.063966179	0.14592948	1.597016064	3.129967601	0.246940713
hsa-miR-8061	0.325426958	0.841431691	0.732614658	0.920182846	non-significant	2.928234821	2.246117165	0.606195806	0.886638482	0.291858959	0.532338688	4.303705451	2.716347846
hsa-miR-6795-5p	0.22707836	1.970893262	0.733469645	0.920586791	non-significant	7.808626189	11.51135047	0.727434967	2.127932357	0.291858959	1.951908523	10.56364065	6.173517831
hsa-miR-4638-3p	-0.191073038	2.268875862	0.733721413	0.920586791	non-significant	5.856469642	10.94982118	3.03097903	2.48258775	1.313365316	2.484247211	12.5198704	5.185754978
hsa-miR-3977	-0.198103763	1.996497979	0.734703566	0.92126511	non-significant	2.928234821	6.738351496	2.667261547	2.837243143	1.313365316	3.016585899	5.868689252	5.185754978
hsa-miR-181a-3p	-0.217932957	4.931055852	0.73504777	0.92126511	non-significant	33.1866613	28.63799386	31.03722527	23.93923902	9.485416173	31.4079826	45.77577616	35.80640342
hsa-miR-6792-3p	0.162846271	1.526220886	0.73569662	0.921585777	non-significant	1.952156547	4.772998976	0.96991329	3.546553929	0.291858959	1.774462294	5.477443302	4.691873552
hsa-miR-4648	0.163977708	3.974056658	0.736274217	0.921780446	non-significant	22.44980029	23.86499488	10.66904619	7.97974634	4.523813867	11.53400491	42.64580856	23.45936776
hsa-miR-4512	0.172336284	1.928244365	0.73663819	0.921780446	non-significant	5.856469642	11.23058583	1.333630773	1.595949268	0.437788439	2.484247211	10.9548866	4.444932838
hsa-miR-4647	0.158188975	4.267419025	0.737577103	0.922079961	non-significant	27.33019166	49.41457764	8.365502124	13.12224954	4.086025428	14.19569835	45.38453021	32.84311486
hsa-miR-6884-3p	0.243798734	0.492266553	0.737663968	0.922079961	non-significant	0	1.123058583	1.091152451	0.709310786	0.14592948	0.177446229	4.694951401	1.234703566
hsa-miR-580-3p	0.259210798	1.14711157	0.738939865	0.92318273	non-significant	3.904313095	5.334528268	0.121239161	1.950604661	0	2.484247211	4.694951401	1.481644279
hsa-miR-3180-5p	0.182482931	4.838016287	0.742041557	0.926564138	non-significant	68.32547916	56.43369378	11.15400283	18.79673582	3.648236989	13.84080589	76.29296027	56.30248262
hsa-miR-1204	0.284792396	1.444611983	0.742720204	0.92691181	non-significant	4.880391368	1.96535252	0.484956645	3.014570839	0.583717918	2.83913967	5.477443302	2.716347846
hsa-miR-381-5p	-0.211293431	3.543433523	0.743110534	0.92691181	non-significant	8.784704463	48.29151905	5.455762255	7.447763251	2.480801153	8.517419009	28.56095436	11.85315424
hsa-miR-7108-5p	-0.19908957	4.275876498	0.745454937	0.928195833	non-significant	21.47372202	73.56033716	8.607980447	12.94492184	4.377884387	11.71145114	48.90574376	23.70630847
hsa-miR-6133	-0.274998047	1.516015865	0.745461817	0.928195833	non-significant	5.856469642	1.96535252	0.242478322	0.709310786	2.480801153	0.709784917	8.998656853	2.469407132
hsa-miR-124-5p	0.237391669	1.576826663	0.745586552	0.928195833	non-significant	4.880391368	5.053763622	1.091152451	1.418621572	0.729647398	1.064677376	8.607410903	4.444932838
hsa-miR-7853-5p	0.2378366	1.040200502	0.74572322	0.928195833	non-significant	1.952156547	5.615292913	0.96991329	0.709310786	0	0.709784917	7.042427102	1.975525706
hsa-miR-6760-5p	-0.213455652	1.879783238	0.746804386	0.929048427	non-significant	8.784704463	9.265233307	1.576109096	2.305260054	0.14592948	2.484247211	6.259935202	4.444932838
hsa-miR-195-3p	-0.245069238	5.85470339	0.748435842	0.930584331	non-significant	87.84704463	56.99522307	21.21685321	64.01529842	29.47775487	28.3913967	37.16836526	139.2745623
hsa-miR-4451	0.179560448	3.082243549	0.749057011	0.930862739	non-significant	4.880391368	44.08004937	3.637174837	2.305260054	0.437788439	6.920402945	20.34478941	12.34703566
hsa-miR-4799-3p	-0.295852935	1.749662636	0.750635364	0.930862739	non-significant	2.928234821	16.0035848	0.606195806	1.773276964	0.437788439	2.484247211	5.868689252	3.210229272
hsa-miR-6741-3p	0.148416558	2.495917561	0.751479524	0.930862739	non-significant	5.856469642	7.861410079	3.515935675	3.191898536	1.897083235	6.565510486	9.781148753	6.667399257
hsa-miR-4646-3p	0.158449734	2.776007327	0.751567585	0.930862739	non-significant	7.808626189	10.38829189	4.485848965	3.723881625	2.043012714	5.145940651	16.4323299	10.12456924
hsa-miR-6508-3p	0.145411206	1.569468171	0.751761059	0.930862739	non-significant	2.928234821	8.142174724	1.212391612	1.063966179	0.583717918	3.548924587	6.259935202	1.975525706
hsa-miR-5688	0.220182302	0.857848191	0.752322024	0.930862739	non-significant	2.928234821	3.088411102	0.606195806	1.241293875	0	0.887231147	5.477443302	1.481644279
hsa-miR-10b-5p	-0.263015179	10.80317054	0.752710247	0.930862739	non-significant	1046.355909	1503.213913	1036.716068	2226.881212	1036.537093	2715.282202	917.862999	1762.909752
hsa-miR-4758-3p	-0.232543637	1.322799904	0.752836863	0.930862739	non-significant	0.976078274	4.211469685	1.212391612	2.127932357	0.875576877	1.242123605	5.477443302	2.469407132
hsa-miR-4754	0.145452519	1.969986713	0.752957714	0.930862739	non-significant	1.952156547	12.07287976	2.182304902	1.418621572	0.729647398	3.371478358	8.607410903	4.938814265
hsa-miR-4298	0.147134742	3.194158906	0.753133138	0.930862739	non-significant	8.784704463	19.09199591	4.364609804	7.447763251	2.480801153	4.791048193	30.51718411	12.34703566
hsa-miR-4421	0.13312834	1.248635899	0.753388722	0.930862739	non-significant	0.976078274	6.738351496	0.606195806	1.241293875	0.583717918	1.951908523	4.694951401	2.716347846
hsa-miR-4707-5p	0.168408779	4.899170906	0.753423232	0.930862739	non-significant	53.68430505	37.62246252	18.54959167	13.29957723	9.631345652	12.77612851	94.29027398	52.35143121
hsa-miR-373-3p	-0.283293945	1.044054704	0.754527915	0.931736683	non-significant	1.952156547	5.334528268	0.848674129	1.063966179	0.437788439	2.83913967	2.347475701	0.246940713
hsa-miR-660-5p	-0.276018235	6.390928581	0.755565622	0.932527044	non-significant	69.30155743	36.49940394	58.43727571	59.05012291	60.85259298	140.3599674	41.86331666	61.98211902
hsa-miR-1538	0.17229066	3.509360184	0.756716301	0.933455932	non-significant	18.5454872	26.11111205	3.515935675	6.206469375	3.648236989	3.371478358	26.21347866	26.42265632
hsa-miR-4495	0.141551318	4.7830674	0.757760083	0.933826571	non-significant	33.1866613	56.71445842	11.63895948	30.32303609	5.545320224	28.56884293	58.68689252	38.52275127
hsa-miR-5092	0.290954627	0.826605109	0.758157242	0.933826571	non-significant	0.976078274	2.526881811	0.96991329	0	0.729647398	1.419569835	2.347475701	2.469407132
hsa-miR-6799-3p	-0.196448584	1.789007977	0.758211425	0.933826571	non-significant	4.880391368	7.019116142	1.697348257	2.837243143	0.583717918	3.016585899	5.086197351	3.704110699
hsa-miR-5584-3p	0.175319104	3.52991368	0.758623904	0.933844124	non-significant	7.808626189	64.29510386	1.697348257	4.610520107	1.605224275	14.37314458	21.12728131	14.07562065
hsa-miR-6784-5p	0.160359786	1.035061917	0.759159266	0.934012843	non-significant	0.976078274	2.246117165	1.333630773	1.241293875	0.437788439	1.242123605	3.129967601	3.210229272
hsa-miR-6886-3p	-0.193146173	4.214618841	0.759912419	0.934449199	non-significant	40.01920922	55.87216449	6.304436383	13.65423263	2.918589592	6.565510486	46.55826806	29.63288559
hsa-miR-140-5p	-0.21917861	5.541568023	0.761351442	0.935728056	non-significant	31.23450476	52.78375339	29.7035945	33.51493463	30.35333175	55.54066979	43.03705451	59.26577118
hsa-miR-875-3p	0.139118717	1.336959361	0.761877148	0.935883663	non-significant	0.976078274	12.07287976	0.363717484	0.531983089	0.291858959	1.951908523	5.086197351	2.963288559
hsa-miR-3146	0.201233575	1.420154636	0.763340106	0.936500766	non-significant	4.880391368	6.738351496	0.727434967	1.418621572	0.14592948	1.597016064	6.651181152	3.457169985
hsa-miR-6829-3p	-0.253885817	1.414204693	0.763796436	0.936500766	non-significant	1.952156547	1.403823228	2.182304902	0.354655393	1.751153755	1.597016064	6.259935202	1.975525706
hsa-miR-6809-3p	-0.185350445	2.227015781	0.763925501	0.936500766	non-significant	2.928234821	6.738351496	3.03097903	3.723881625	1.897083235	3.726370816	8.998656853	4.938814265
hsa-miR-151a-3p	0.169166485	10.06532991	0.764582312	0.936500766	non-significant	867.7335853	989.9761406	434.3999146	1300.875981	490.9067693	1749.264929	1456.608672	1154.941716
hsa-miR-5095	-0.194724795	3.025023792	0.764701526	0.936500766	non-significant	26.35411339	16.28434945	2.909739869	4.078537018	1.167435837	4.258709505	14.0848542	13.58173923
hsa-miR-5087	-0.269616075	1.495450591	0.765058404	0.936500766	non-significant	3.904313095	5.615292913	1.091152451	3.723881625	0	1.597016064	6.259935202	2.469407132
hsa-miR-589-5p	-0.190145818	6.419891206	0.765385165	0.936500766	non-significant	95.65567082	95.74074417	68.50012609	60.11408909	38.52538261	67.78445961	176.8431695	109.6416767
hsa-miR-6800-3p	-0.17355804	3.589433379	0.766136463	0.936500766	non-significant	20.49764375	37.90322716	4.849566449	8.334401733	2.188942194	7.275295404	24.64849486	17.77973135
hsa-miR-6735-3p	-0.174759933	1.895109228	0.766779471	0.936500766	non-significant	13.66509583	4.772998976	1.091152451	1.950604661	0.583717918	1.774462294	5.086197351	6.420458544
hsa-miR-7152-5p	0.153079178	1.591680648	0.766783047	0.936500766	non-significant	0.976078274	7.580645433	1.818587418	0.709310786	0.875576877	3.371478358	6.651181152	2.222466419
hsa-miR-6864-3p	0.141344222	1.297026653	0.767384247	0.936500766	non-significant	0.976078274	3.649940394	1.333630773	1.773276964	0.583717918	2.306800982	3.912459501	2.963288559
hsa-miR-367-3p	-0.410174601	0.202187931	0.767551797	0.936500766	non-significant	0.976078274	3.088411102	0	0.531983089	0.291858959	0.354892459	3.129967601	0
hsa-miR-5089-5p	0.151973029	5.078728958	0.767571204	0.936500766	non-significant	22.44980029	131.3978542	11.15400283	33.86959002	4.377884387	25.01991834	84.50912522	55.80860119
hsa-miR-3184-3p	-0.175454975	4.857303426	0.768835473	0.937555478	non-significant	23.42587857	55.02987055	18.67083083	27.84044834	10.65285201	24.31013342	39.90708691	45.93097266
hsa-miR-3917	-0.191334656	2.303767148	0.769624586	0.938029965	non-significant	6.832547916	14.31899693	2.182304902	1.773276964	1.605224275	2.306800982	10.1723947	7.161280684
hsa-miR-6772-3p	-0.23016396	2.854545774	0.770881923	0.939074343	non-significant	3.904313095	28.63799386	4.00089232	5.674486286	0.875576877	6.920402945	9.781148753	8.642924963
hsa-miR-583	-0.219470182	1.535040994	0.773077707	0.94126024	non-significant	10.73686101	3.649940394	0.484956645	2.305260054	0.291858959	1.597016064	3.521213551	4.444932838
hsa-miR-4275	-0.194490732	1.304026747	0.773515642	0.941304712	non-significant	3.904313095	3.088411102	1.091152451	2.127932357	0.583717918	0.532338688	7.042427102	2.469407132
hsa-miR-6758-5p	0.175127147	1.576263522	0.774253017	0.941713343	non-significant	3.904313095	5.053763622	1.454869935	1.950604661	0.437788439	2.484247211	7.824919002	2.716347846
hsa-miR-1287-3p	0.141369964	2.603133662	0.775251016	0.942002103	non-significant	3.904313095	9.826762598	3.879653159	3.014570839	2.480801153	8.16252655	9.781148753	6.173517831
hsa-miR-2052	-0.442601463	0.912548397	0.775293841	0.942002103	non-significant	0.976078274	9.545997953	0.606195806	0.354655393	0	1.064677376	2.738721651	1.481644279
hsa-miR-619-5p	-0.175465233	4.268496502	0.777446719	0.944128719	non-significant	29.28234821	56.99522307	8.729219608	16.84613116	3.35637803	7.630187862	45.38453021	31.85535201
hsa-miR-6770-5p	-0.157544845	1.644763921	0.778653596	0.945093164	non-significant	4.880391368	3.930705039	1.212391612	2.127932357	1.313365316	2.66169344	5.086197351	2.963288559
hsa-miR-876-3p	-0.174343756	4.502645009	0.779046945	0.945093164	non-significant	28.30626994	57.83751701	10.54780703	28.37243143	3.35637803	16.14760687	44.60203831	32.34923343
hsa-miR-3186-3p	0.131332494	3.481930969	0.780488082	0.946351889	non-significant	15.61725238	30.04181709	6.425675545	5.674486286	1.751153755	10.64677376	25.03974081	15.06338351
hsa-miR-15a-3p	0.194461334	4.630994726	0.781122139	0.946631222	non-significant	11.71293928	10.94982118	15.15489515	21.81130666	14.301089	61.75128782	8.998656853	8.889865677
hsa-miR-6845-5p	0.147010712	1.164550458	0.782007761	0.947214979	non-significant	0.976078274	4.211469685	1.93982658	0.709310786	0.14592948	1.242123605	6.259935202	2.222466419
hsa-miR-6734-3p	-0.181726592	2.343529327	0.782778024	0.947658476	non-significant	3.904313095	10.66905654	2.303544063	4.610520107	1.751153755	3.903817046	8.607410903	6.420458544
hsa-miR-6792-5p	-0.173631144	4.48601193	0.783478499	0.948017069	non-significant	27.33019166	33.13022819	19.15578747	9.043712518	9.485416173	11.53400491	64.16433582	27.16347846
hsa-miR-3124-3p	0.286443088	1.090615557	0.783977876	0.948132089	non-significant	2.928234821	2.807646457	0.484956645	0.886638482	0.875576877	2.129354752	3.912459501	1.975525706
hsa-miR-4733-3p	0.112427903	1.424354248	0.786741711	0.950279785	non-significant	1.952156547	5.053763622	1.333630773	1.950604661	0.437788439	1.419569835	5.477443302	4.197992125
hsa-miR-4757-3p	0.17481421	2.36967255	0.786920826	0.950279785	non-significant	10.73686101	7.019116142	2.303544063	3.369226232	1.021506357	6.210618027	12.12862445	3.951051412
hsa-miR-584-3p	-0.162396952	4.326239365	0.787306577	0.950279785	non-significant	32.21058303	30.04181709	16.60976509	12.05828336	5.253461265	10.11443507	43.81954641	32.34923343
hsa-miR-4653-3p	-0.186756093	5.66582851	0.787374679	0.950279785	non-significant	98.58390564	153.2974965	20.0044616	35.82019468	10.21506357	15.97016064	106.8101444	98.52934458
hsa-miR-6729-3p	-0.146347292	3.615055477	0.78813658	0.95071002	non-significant	24.40195684	20.49581913	6.546914706	10.63966179	2.480801153	7.630187862	25.43098676	18.02667207
hsa-miR-1236-5p	0.145858164	1.831243518	0.789623814	0.951359924	non-significant	3.904313095	5.896057559	1.93982658	1.773276964	1.021506357	1.597016064	10.9548866	4.444932838
hsa-miR-4270	0.144159503	1.725059678	0.789988924	0.951359924	non-significant	2.928234821	9.545997953	0.96991329	1.773276964	0.729647398	1.242123605	9.781148753	4.691873552
hsa-miR-6858-5p	0.136454074	3.326138373	0.79027763	0.951359924	non-significant	17.56940893	21.05734842	3.273457353	8.689057126	1.897083235	6.742956716	23.47475701	16.7919685
hsa-miR-4662a-5p	-0.366744816	0.704143626	0.79078164	0.951359924	non-significant	0	4.211469685	0.242478322	1.595949268	0.437788439	0.354892459	3.912459501	1.234703566
hsa-miR-19b-1-5p	0.173608357	2.83787291	0.790789053	0.951359924	non-significant	8.784704463	5.615292913	2.909739869	5.674486286	3.35637803	13.66335966	5.868689252	5.185754978
hsa-miR-380-3p	-0.255736123	0.797168282	0.791109532	0.951359924	non-significant	0.976078274	2.246117165	0.606195806	1.063966179	0.875576877	1.064677376	3.912459501	0.74082214
hsa-miR-4669	0.259251073	0.788656662	0.791999693	0.951942225	non-significant	1.952156547	1.96535252	1.091152451	0.177327696	0.437788439	0.532338688	2.347475701	3.457169985
hsa-miR-384	-0.256819243	1.502130409	0.792818588	0.952438314	non-significant	0.976078274	5.053763622	1.697348257	0.886638482	1.605224275	3.371478358	2.347475701	2.222466419
hsa-miR-892b	-0.270742867	0.739717406	0.794642529	0.953567667	non-significant	1.952156547	3.369175748	0.242478322	1.595949268	0.291858959	1.064677376	2.738721651	1.234703566
hsa-miR-4717-3p	0.159348152	2.009201613	0.794822257	0.953567667	non-significant	2.928234821	6.176822205	2.303544063	1.241293875	1.897083235	2.83913967	7.433673052	6.667399257
hsa-miR-934	0.144589256	6.164617197	0.795134537	0.953567667	non-significant	102.4882187	281.326175	27.76376792	30.50036379	11.38249941	25.3748108	217.1415023	138.7806808
hsa-miR-5585-3p	0.123133235	4.22604598	0.795385226	0.953567667	non-significant	24.40195684	54.7491059	5.819479739	18.44208043	2.772660112	12.42123605	45.77577616	31.85535201
hsa-miR-6867-3p	0.13971071	1.930596638	0.797225389	0.954747696	non-significant	5.856469642	7.861410079	1.091152451	2.659915447	0.875576877	3.903817046	8.216164952	3.704110699
hsa-miR-6885-5p	0.208645103	1.650957951	0.797835991	0.954747696	non-significant	6.832547916	4.772998976	0.606195806	3.014570839	0.291858959	2.484247211	8.216164952	3.210229272
hsa-miR-26a-1-3p	0.146955407	5.492724138	0.797874844	0.954747696	non-significant	31.23450476	31.44564031	28.97615953	37.94812704	23.05685777	83.04483534	66.90305747	28.15124131
hsa-miR-4753-3p	0.120226763	1.101619161	0.798396498	0.954747696	non-significant	0.976078274	3.088411102	0.96991329	2.127932357	0.291858959	0.532338688	5.477443302	3.210229272
hsa-miR-7110-3p	-0.156630771	2.705427528	0.798405216	0.954747696	non-significant	9.760782737	14.88052622	2.424783224	7.270435554	1.021506357	3.194032128	12.12862445	10.86539138
hsa-miR-497-5p	-0.204147885	9.839784817	0.79927588	0.955301702	non-significant	877.494368	532.0490035	490.291168	699.2031071	665.7302858	1032.02727	900.2569312	1273.473258
hsa-miR-431-5p	0.125755232	3.914350971	0.800321551	0.956064207	non-significant	22.44980029	30.32258173	8.97169793	7.625090947	3.940095949	7.630187862	51.64446542	20.4960792
hsa-miR-6745	-0.167157368	1.789415115	0.803773045	0.959698468	non-significant	13.66509583	0.842293937	1.697348257	1.595949268	0.583717918	1.774462294	5.477443302	5.432695691
hsa-miR-1537-3p	-0.19149214	2.547320351	0.805037193	0.960092101	non-significant	13.66509583	15.72282016	2.303544063	3.723881625	0.583717918	1.419569835	16.04108395	8.39598425
hsa-miR-6068	0.132143809	2.74953339	0.805294153	0.960092101	non-significant	11.71293928	23.30346559	1.454869935	4.255864715	0.583717918	4.968494422	16.4323299	9.630687816
hsa-miR-19a-3p	-0.185266155	2.876202127	0.805957785	0.960092101	non-significant	5.856469642	10.38829189	2.424783224	4.787847804	5.253461265	10.46932753	11.34613255	3.457169985
hsa-miR-3138	0.107061523	3.584196143	0.80631945	0.960092101	non-significant	14.64117411	35.93787465	4.364609804	10.46233409	1.751153755	9.759542615	34.42964361	14.07562065
hsa-miR-3940-5p	-0.172088312	3.733947109	0.806623774	0.960092101	non-significant	31.23450476	44.92234331	5.698240577	4.255864715	1.897083235	6.210618027	28.56095436	21.73078277
hsa-miR-19a-5p	-0.298647414	0.833259032	0.80667536	0.960092101	non-significant	0	3.369175748	0.242478322	0.531983089	1.459294796	1.242123605	1.956229751	1.728584993
hsa-miR-29b-2-5p	-0.195365548	7.079655317	0.80696867	0.960092101	non-significant	87.84704463	106.6905654	84.26121705	110.8298103	92.22743109	194.3036211	128.7199176	130.3846966
hsa-miR-1180-5p	-0.166955653	3.917763097	0.809976111	0.962351753	non-significant	12.68901756	52.22222409	9.577893736	5.49715859	4.815672826	10.2918813	50.47072756	10.37150996
hsa-miR-4484	-0.171995653	4.406131137	0.810887935	0.962351753	non-significant	59.54077469	42.67622614	3.758413998	23.40725593	2.626730632	14.90548327	63.77308987	18.27361278
hsa-miR-4762-3p	-0.162566333	2.291069559	0.810910699	0.962351753	non-significant	6.832547916	13.75746764	2.546022386	1.773276964	1.313365316	2.66169344	9.389902803	7.161280684
hsa-miR-301a-5p	0.122575415	1.014312083	0.811090646	0.962351753	non-significant	0	1.403823228	0.96991329	1.950604661	0.729647398	1.774462294	3.521213551	1.975525706
hsa-miR-4429	0.128295134	2.629503005	0.811513232	0.962351753	non-significant	8.784704463	11.51135047	3.758413998	3.014570839	1.459294796	4.081263275	13.69360825	10.12456924
hsa-miR-1248	-0.152190324	5.338892418	0.812351911	0.962351753	non-significant	92.727436	89.00239268	10.79028535	35.46553929	10.06913409	32.11776751	62.20810607	65.1923483
hsa-miR-4732-5p	-0.151495766	2.832037793	0.812435675	0.962351753	non-significant	13.66509583	16.84587874	3.758413998	5.49715859	0.729647398	5.678279339	17.60606776	6.420458544
hsa-miR-6830-5p	-0.148793716	3.185116071	0.812555923	0.962351753	non-significant	12.68901756	23.02270094	3.394696514	9.221040215	1.897083235	6.565510486	22.69226511	9.630687816
hsa-miR-4804-3p	-0.22607057	1.016515034	0.812561394	0.962351753	non-significant	1.952156547	5.053763622	0	1.418621572	0.875576877	0.709784917	5.477443302	1.481644279
hsa-miR-146a-5p	-0.203272728	8.877769827	0.81309322	0.962495508	non-significant	404.0964053	153.2974965	345.5316095	395.2634354	298.4257857	461.7150888	433.5005127	767.7386775
hsa-miR-6076	0.088808314	1.130449735	0.814677132	0.963883892	non-significant	0.976078274	7.299880787	0.96991329	1.063966179	0	1.597016064	4.694951401	2.222466419
hsa-miR-4294	0.164993646	2.139209753	0.815375183	0.963891429	non-significant	7.808626189	10.94982118	1.93982658	0.531983089	1.167435837	5.323386881	7.042427102	4.938814265
hsa-miR-493-5p	0.119317422	10.6568825	0.816759526	0.963891429	non-significant	3878.93506	2043.405091	860.0706097	907.0311673	363.5103336	1135.478422	5407.019031	1993.552378
hsa-miR-4256	0.18773445	1.107851817	0.817004162	0.963891429	non-significant	0.976078274	2.246117165	1.93982658	0.354655393	0.583717918	0.887231147	3.129967601	4.197992125
hsa-miR-2116-3p	-0.168224229	2.337033545	0.817177309	0.963891429	non-significant	4.880391368	10.94982118	2.303544063	4.255864715	1.605224275	2.129354752	15.25859205	5.185754978
hsa-miR-6823-5p	0.140606132	1.299829535	0.817365376	0.963891429	non-significant	1.952156547	3.369175748	1.212391612	1.773276964	0.583717918	2.484247211	5.086197351	1.975525706
hsa-miR-664b-3p	0.129279946	6.906564514	0.817564448	0.963891429	non-significant	42.94744404	106.1290361	93.83911078	106.3966179	56.91249704	187.205772	235.530062	91.86194532
hsa-miR-8086	0.134344543	3.444394336	0.817747115	0.963891429	non-significant	24.40195684	33.69175748	3.879653159	3.191898536	1.459294796	6.565510486	38.73334906	12.10009495
hsa-miR-335-5p	-0.184440545	4.989035532	0.818064585	0.963891429	non-significant	28.30626994	85.07168764	6.183197222	41.49468097	11.96621733	52.87897635	19.95354346	25.18795275
hsa-miR-5096	0.113818373	2.346278975	0.818382872	0.963891429	non-significant	8.784704463	11.79211512	1.576109096	4.610520107	0.437788439	4.613601963	9.389902803	7.161280684
hsa-miR-2053	-0.308379632	1.330192703	0.819008368	0.964143886	non-significant	0	8.142174724	0.242478322	3.191898536	0.583717918	1.597016064	6.651181152	0.987762853
hsa-miR-548u	0.185081478	0.865085864	0.819695913	0.9644691	non-significant	1.952156547	5.053763622	0.121239161	1.241293875	0.14592948	0.887231147	5.477443302	1.481644279
hsa-miR-6837-3p	0.124427362	3.29964097	0.82085268	0.965345804	non-significant	6.832547916	40.99163827	1.818587418	9.221040215	1.313365316	18.63185408	8.216164952	7.161280684
hsa-miR-192-5p	-0.171801839	5.329434947	0.821571477	0.965706824	non-significant	30.25842648	30.60334638	23.88411476	52.31167045	18.82490287	51.9917452	30.90843006	51.61060907
hsa-miR-576-5p	0.129820992	4.684925138	0.822919921	0.966061372	non-significant	12.68901756	19.93428984	12.36639444	24.11656672	15.61445431	51.9917452	28.56095436	13.33479851
hsa-miR-5001-5p	0.123124888	2.837645178	0.822948739	0.966061372	non-significant	12.68901756	14.03823228	3.394696514	4.255864715	1.459294796	3.371478358	17.99731371	12.59397638
hsa-miR-6827-3p	0.216482158	1.335190986	0.823109007	0.966061372	non-significant	2.928234821	1.96535252	0.484956645	1.773276964	1.313365316	1.064677376	9.781148753	1.728584993
hsa-miR-606	-0.245796073	2.555210258	0.824595097	0.966995518	non-significant	3.904313095	32.00716961	0.606195806	5.49715859	0.291858959	1.597016064	16.82357585	7.161280684
[truncated: 346 more rows]
